# Supplementary material for: Regulating adsorption performance of zeolites by pre-activation in electric fields
Source: Nat Commun. 2023 Sep 6;14:5479. doi: 10.1038/s41467-023-41227-4 (PMC10482906; doi:10.1038/s41467-023-41227-4)
Supplement: Supplementary file 3 — Source data [file 41467_2023_41227_MOESM3_ESM.xlsx]

## Sheet: Fig. 2a
CO2 in r2KCHA at 273 K
Normal													E-field pre-activated
			Repeat 1			Repeat 2			Error analysis							Repeat 1			Repeat 2			Error analysis
P (kPa)	Uptake (mmol/g)		P (kPa)	Uptake (mmol/g)		P (kPa)	Uptake (mmol/g)		Uptake (Average)	Uptake (error)			P (kPa)	Uptake (mmol/g)		P (kPa)	Uptake (mmol/g)		P (kPa)	Uptake (mmol/g)		Uptake (Average)	Uptake (error)
0.10544	0.26615		0.0982558	0.352144		0.0986158	0.361858		0.326717	0.0430109			0.09695	0.54467		0.0971338	0.551124		0.099478	0.535637		0.54381	0.0063516
0.32676	1.16809		0.314508	1.17472		0.321402	1.30566		1.21616	0.0633483			0.32307	1.42237		0.324732	1.4373		0.33189	1.39688		1.41885	0.0166856
0.53066	1.72654		0.557105	1.73141		0.550853	1.85235		1.7701	0.0581935			0.54309	1.93734		0.53865	1.94167		0.539038	1.86599		1.915	0.0347025
0.75237	2.13807		0.800612	2.09708		0.770796	2.20151		2.14555	0.0429583			0.78505	2.32047		0.804468	2.35124		0.816487	2.29239		2.32136	0.0240327
1.02264	2.43604		0.994399	2.28983		0.99078	2.42071		2.3822	0.0656085			0.99896	2.54005		1.08953	2.61274		0.989533	2.46499		2.53926	0.0603222
3.16443	3.02022		3.10221	2.84442		3.00247	3.00349		2.95604	0.0792262			3.04252	3.15206		3.1329	3.17321		3.13769	3.07125		3.13217	0.0439362
5.55154	3.21328		5.70247	3.04232		5.50596	3.21621		3.15727	0.0812899			5.59763	3.37187		5.56122	3.38424		5.7172	3.27705		3.34438	0.0478813
7.53975	3.31307		7.55139	3.13151		7.59584	3.32068		3.25509	0.0874398			7.5231	3.47102		7.5277	3.48749		7.64762	3.37179		3.44343	0.0511029
10.235	3.41161		10.2062	3.22701		10.2366	3.41478		3.35113	0.0877803			10.229	3.57192		10.2321	3.58903		10.1272	3.46054		3.54049	0.0569671
20.1534	3.6215		20.2042	3.43473		20.2367	3.62227		3.5595	0.0882253			20.2275	3.78609		20.2202	3.80145		20.2677	3.6673		3.75161	0.0599464
30.7	3.75606		30.6068	3.58175		30.7628	3.75821		3.69867	0.0826816			30.7195	3.92178		30.7576	3.93939		30.6033	3.8058		3.88899	0.059263
40.5134	3.8543		40.547	3.7001		40.4768	3.85661		3.80367	0.0732424			40.507	4.01971		40.4793	4.03735		40.5712	3.91474		3.9906	0.0541206
50.7319	3.93816		50.7053	3.80423		50.706	3.94163		3.89467	0.0639701			50.7075	4.10305		50.6969	4.12102		50.7114	4.01582		4.07996	0.0459437
60.8279	4.01389		60.8417	3.90414		60.846	4.0166		3.97821	0.0523889			60.8369	4.17834		60.8291	4.19804		60.8521	4.10653		4.16097	0.0393269
70.9878	4.08294		70.9692	3.99772		70.9688	4.08159		4.05408	0.0398561			70.99	4.2463		70.9673	4.26865		70.9738	4.19243		4.23579	0.0319908
81.0994	4.15328		81.0963	4.08556		81.0915	4.1447		4.12785	0.0301043			81.1032	4.30649		81.0951	4.33134		81.1094	4.272		4.30328	0.0243342
91.2455	4.21741		91.2313	4.16977		91.2283	4.20511		4.19743	0.0201939			91.2178	4.36502		91.2202	4.38955		91.2316	4.34492		4.3665	0.0182518
100.855	4.26982		100.842	4.25638		100.931	4.26922		4.26514	0.00620099			100.86	4.41897		100.842	4.44326		100.859	4.41571		4.42598	0.0122918

## Sheet: Fig. 2b
CH4 in r2KCHA at 273 K
Normal													E-field pre-activated
			Repeat 1			Repeat 2			Error analysis							Repeat 1			Repeat 2			Error analysis
P (kPa)	Uptake (mmol/g)		P (kPa)	Uptake (mmol/g)		P (kPa)	Uptake (mmol/g)		Uptake (Average)	Uptake (error)			P (kPa)	Uptake (mmol/g)		P (kPa)	Uptake (mmol/g)		P (kPa)	Uptake (mmol/g)		Uptake (Average)	Uptake (error)
0.55667	0.00987		0.564702	0.0209449		0.58639	0.0179618		0.0162589	0.00467892			0.61658	0.0222		0.4897	0.020827		0.68192	0.0179163		0.0203144	0.00178598
0.83504	0.01998		0.883219	0.024684		0.85135	0.0321882		0.0256174	0.00502749			0.86602	0.03451		0.846681	0.03631		0.874164	0.03227		0.0343633	0.00165258
1.07403	0.03239		1.1446	0.0453745		1.26662	0.0422886		0.0400177	0.00553878			1.05457	0.04738		0.98398	0.04506		1.06636	0.04191		0.0447833	0.00224167
3.03654	0.11833		3.14316	0.135815		3.08516	0.121007		0.125051	0.00768967			3.0596	0.12428		3.12585	0.11549		3.09829	0.12171		0.120493	0.00369019
5.03075	0.21996		4.98809	0.202951		5.21297	0.211604		0.211505	0.00694409			5.06378	0.20014		5.16791	0.18983		4.96567	0.19903		0.196333	0.00462074
7.75698	0.33928		7.51415	0.284296		7.56137	0.292941		0.305506	0.0241415			7.66329	0.27977		7.76659	0.2635		7.52715	0.25914		0.26747	0.00887768
10.0336	0.42234		10.2151	0.367268		11.4646	0.372757		0.387455	0.0247689			10.0017	0.34306		10.2654	0.37275		10.1246	0.371618		0.362476	0.013737
20.2393	0.63696		20.0422	0.561781		20.6422	0.559476		0.586072	0.0359953			20.2221	0.50788		20.2609	0.48595		20.2412	0.481935		0.491922	0.0114027
30.6305	0.75233		30.5244	0.68342		30.8523	0.686004		0.707251	0.0318929			30.4706	0.61763		30.2563	0.59106		30.5816	0.604799		0.604496	0.0108493
40.3637	0.85388		40.4909	0.790005		40.4599	0.776929		0.806938	0.0336196			40.5044	0.69555		40.6087	0.69214		40.8131	0.680593		0.689428	0.00640039
50.7779	0.92307		50.7399	0.869816		50.7675	0.853338		0.882075	0.0297584			50.6741	0.74756		50.3277	0.748621		50.3491	0.738494		0.744892	0.00454443
60.7731	0.97737		60.8062	0.93608		60.7305	0.919367		0.944272	0.0243778			60.7664	0.78509		60.5995	0.79598		60.7619	0.807298		0.796123	0.00906707
70.8955	1.02529		70.9458	0.998834		70.9121	0.979482		1.0012	0.0187759			70.9591	0.83081		71.0439	0.834745		71.2854	0.837088		0.834214	0.00259029
81.0185	1.07396		81.0936	1.05572		81.1396	1.04298		1.05755	0.0127153			81.1173	0.87473		80.9474	0.87345		81.1845	0.883912		0.877364	0.00465953
91.1928	1.11842		91.2286	1.1052		91.2447	1.09667		1.10676	0.00894943			91.1725	0.91087		91.9393	0.910147		91.9724	0.922235		0.914417	0.00553581
100.271	1.15738		100.333	1.15185		100.338	1.14369		1.15097	0.00562427			100.322	0.95273		100.313	0.924976		100.338	0.937599		0.938435	0.0113458

## Sheet: Fig. 2c
N2 in r2KCHA at 273 K
Normal													E-field pre-activated
			Repeat 1			Repeat 2			Error analysis							Repeat 1			Repeat 2			Error analysis
P (kPa)	Uptake (mmol/g)		P (kPa)	Uptake (mmol/g)		P (kPa)	Uptake (mmol/g)		Uptake (Average)	Uptake (error)			P (kPa)	Uptake (mmol/g)		P (kPa)	Uptake (mmol/g)		P (kPa)	Uptake (mmol/g)		Uptake (Average)	Uptake (error)
0.58125	0.00702		0.582175	0.00449746		0.586592	0.00317573		0.00489773	0.00159473			0.58312	0.00432		0.583634	0.00382589		0.583437	0.00399107		0.00404565	0.000205378
5.76988	0.06542		5.07401	0.0531992		5.83476	0.0608124		0.0598105	0.00503915			5.86837	0.03709		5.85247	0.0344509		5.87218	0.0332277		0.0349229	0.00161172
10.135	0.11026		10.1461	0.106416		10.0999	0.107491		0.108056	0.00161944			10.0969	0.0629		10.168	0.0603036		10.1477	0.0582009		0.0604682	0.00192193
20.2718	0.19133		20.2712	0.178151		20.3432	0.190076		0.186519	0.00593935			20.2694	0.11057		20.2423	0.10842		20.3313	0.106589		0.108526	0.00162687
30.4576	0.25942		30.4799	0.243697		30.2715	0.267445		0.256854	0.00986345			30.4765	0.15385		30.4358	0.150388		30.4694	0.148513		0.150917	0.00221052
40.5127	0.32334		40.6068	0.301547		40.4988	0.32374		0.316209	0.010369			40.5819	0.1967		40.5674	0.195598		40.5931	0.187875		0.193391	0.0039263
50.7249	0.37841		50.6469	0.35272		50.6904	0.381101		0.370744	0.0127918			50.742	0.23774		50.7306	0.237384		50.6932	0.231549		0.235558	0.00283821
60.8313	0.42556		60.0778	0.39703		60.5194	0.42586		0.41615	0.0135204			60.8417	0.27258		60.8391	0.281295		60.875	0.270281		0.274719	0.0047437
70.954	0.47688		70.975	0.434542		70.9318	0.470512		0.460645	0.0186394			70.9558	0.31732		70.9643	0.326326		70.9569	0.311777		0.318474	0.00599546
81.1068	0.52416		81.3043	0.49033		81.3719	0.51697		0.510487	0.014552			81.1168	0.36426		81.1108	0.366299		81.1219	0.351714		0.360758	0.00644869
91.2365	0.565		91.1865	0.521245		91.2112	0.550413		0.545552	0.0181906			91.2532	0.39941		91.2151	0.41104		91.2288	0.389433		0.399961	0.00882968
100.808	0.62527		100.803	0.61162		100.787	0.623336		0.620076	0.00603052			100.801	0.45425		100.803	0.468603		100.804	0.453214		0.458689	0.00702278

## Sheet: Fig. 2d
CO2
Normal				E-field pre-activated
T (K)	Uptake (mmol/g)	Error		T (K)	Uptake (mmol/g)	Error
252	4.47526	0.06336		252	4.56917	0.06752
273	4.26514	0.0062		273	4.42598	0.01229
294	3.86768	0.07083		294	4.1611	0.05365
CH4
Normal				E-field pre-activated
T (K)	Uptake (mmol/g)	Error		T (K)	Uptake (mmol/g)	Error
252	0.22693	0.0229		252	0.16771	0.02624
273	1.15097	0.00562		273	0.93844	0.01135
294	1.2258	0.01527		294	1.10248	0.03241
N2
Normal				E-field pre-activated
T (K)	Uptake (mmol/g)	Error		T (K)	Uptake (mmol/g)	Error
252	0.52566	0.0357		252	0.39267	0.04337
273	0.62008	0.00603		273	0.45869	0.00702
294	0.51789	0.0178		294	0.42498	0.01731

## Sheet: Fig. 2e
Normal						E-field pre-activated
CO2/CH4			CO2/N2			CO2/CH4			CO2/N2
P (kPa)	Selectivity		P (kPa)	Selectivity		P (kPa)	Selectivity		P (kPa)	Selectivity
20	5.70984		20	19.0392		20	7.45272		20	34.3125
30	4.98128		30	14.3644		30	6.29826		30	25.2893
40	4.49719		40	11.9201		40	5.77881		40	20.4735
50	4.27025		50	10.4057		50	5.48497		50	17.2703
60	4.10313		60	9.43256		60	5.31595		60	15.3301
70	3.97705		70	8.5577		70	5.10882		70	13.3753
81	3.8634		81	7.92442		81	4.92408		81	11.8246
91	3.76869		91	7.46371		91	4.78977		91	10.9329
101	3.66785		101	6.82564		101	4.61345		101	9.72235

## Sheet: Fig. 2f
CO2										CH4										N2
Normal			E-field pre-activated			Relaxed				Normal			E-field pre-activated			Relaxed				Normal			E-field pre-activated			Relaxed
P (kPa)	Uptake (mmol/g)		P (kPa)	Uptake (mmol/g)		P (kPa)	Uptake (mmol/g)			P (kPa)	Uptake (mmol/g)		P (kPa)	Uptake (mmol/g)		P (kPa)	Uptake (mmol/g)			P (kPa)	Uptake (mmol/g)		P (kPa)	Uptake (mmol/g)		P (kPa)	Uptake (mmol/g)
0.105098	0.0653993		0.15084	0.58047		0.546595	0.757163			0.12211	-0.000125558		0.12065	0.00105		0.12105	0.000507813			0.58125	0.00702		0.58312	0.00432		0.58911	-0.00103
0.541987	0.653562		0.5362	1.39163		0.968193	1.23557			0.55667	0.00987		0.61658	0.0222		0.54453	0.01437			5.76988	0.06542		5.86837	0.03709		5.86484	0.02852
1.05614	1.21082		0.88848	1.81962		6.3624	2.83385			0.83504	0.01998		0.86602	0.03451		0.87899	0.02575			10.135	0.11026		10.0969	0.0629		10.0626	0.05357
5.83783	2.74797		4.86761	2.99074		10.024	3.05271			1.07403	0.03239		1.05457	0.04738		1.07947	0.03383			20.2718	0.19133		20.2694	0.11057		20.2455	0.10962
9.97612	3.03883		10.2969	3.34384		20.5895	3.33445			3.03654	0.11833		3.0596	0.12428		2.93275	0.09681			30.4576	0.25942		30.4765	0.15385		30.4828	0.16494
20.6556	3.33886		22.8389	3.65762		42.2072	3.58098			5.03075	0.21996		5.06378	0.20014		5.32869	0.16928			40.5127	0.32334		40.5819	0.1967		40.5715	0.21885
42.2216	3.58508		45.0422	3.90839		62.612	3.72383			7.75698	0.33928		7.66329	0.27977		7.54732	0.23435			50.7249	0.37841		50.742	0.23774		50.7388	0.26614
62.6555	3.72885		63.6808	4.03728		80.9683	3.83376			10.0336	0.42234		10.0017	0.34306		10.1586	0.29821			60.8313	0.42556		60.8417	0.27258		60.8348	0.31627
80.9995	3.83836		76.1648	4.10458		91.1646	3.90492			20.2393	0.63696		20.2221	0.50788		20.194	0.44758			70.954	0.47688		70.9558	0.31732		70.9189	0.36043
91.1999	3.90506		88.5164	4.16275		100.848	3.96843			30.6305	0.75233		30.4706	0.61763		30.4903	0.5488			81.1068	0.52416		81.1168	0.36426		81.0923	0.40342
100.873	3.96094		100.87	4.21496						40.3637	0.85388		40.5044	0.69555		40.547	0.62154			91.2365	0.565		91.2532	0.39941		91.2336	0.4558
										50.7779	0.92307		50.6741	0.74756		50.663	0.68267			100.808	0.62527		100.801	0.45425		100.808	0.54619
										60.7731	0.97737		60.7664	0.78509		60.842	0.73549
										70.8955	1.02529		70.9591	0.83081		70.9568	0.78359
										81.0185	1.07396		81.1173	0.87473		81.0117	0.83438
										91.1928	1.11842		91.1725	0.91087		91.2531	0.87733
										100.271	1.15738		100.322	0.95273		100.299	0.91495

## Sheet: Fig. 3
Fig. 3a						Fig. 3b
Normal			E-field pre-activated			1st 0 V/mm			2nd 100 V/mm			3rd 200 V/mm			4th 267 V/mm			5th 0 V/mm
2 Theta (degree)	Intensity (a.u.)		2 Theta (degree)	Intensity (a.u.)		2 Theta (degree)	Intensity (a.u.)		2 Theta (degree)	Intensity (a.u.)		2 Theta (degree)	Intensity (a.u.)		2 Theta (degree)	Intensity (a.u.)		2 Theta (degree)	Intensity (a.u.)
5.0206	4		5.0206	4		2.00652	24038.6		2.01017	23904.3		2.01067	23630.6		2.01027	23728.2		2.00957	23774.4
5.041	4		5.041	4		2.01027	23979.8		2.01393	23907.5		2.01443	24149.5		2.01402	23873.2		2.01332	23924.2
5.0614	4		5.0614	4		2.01403	23589.9		2.01768	23665.3		2.01818	23490.7		2.01778	23600.4		2.01708	23526
5.0818	3		5.0818	4		2.01778	23748.2		2.02143	23472.2		2.02193	23785		2.02153	23554.4		2.02083	23577.1
5.1022	5		5.1022	4		2.02154	23464.5		2.02519	23625.1		2.02569	23464.5		2.02529	23708.3		2.02459	23487.7
5.1226	5		5.1226	5		2.02529	23606.3		2.02894	23718.8		2.02944	23808		2.02904	23615		2.02834	23629.5
5.143	3		5.143	2		2.02905	23574.9		2.0327	23872		2.0332	23509.1		2.0328	23464.2		2.0321	23668.6
5.1634	4		5.1634	4		2.0328	23530.9		2.03646	23648.7		2.03695	23528.9		2.03655	23559.3		2.03585	23528.9
5.1838	4		5.1838	3		2.03656	23428.7		2.04021	23712.4		2.04071	23380.1		2.04031	23638		2.03961	23723.3
5.2042	4		5.2042	3		2.04031	23792.9		2.04397	23915.6		2.04447	23701.4		2.04407	23584.8		2.04337	23822.1
5.2246	3		5.2246	3		2.04407	23698		2.04772	23649.8		2.04822	23679.3		2.04782	23682.3		2.04712	24061.1
5.245	4		5.245	6		2.04783	23799.2		2.05148	23765		2.05198	23621.2		2.05158	23877.4		2.05088	23638.8
5.2654	4		5.2654	7		2.05158	23854.3		2.05523	23593.1		2.05573	23356.3		2.05533	23843.6		2.05463	23653.8
5.2858	3		5.2858	7		2.05534	23009.1		2.05899	23248.8		2.05949	23156.5		2.05909	22834.1		2.05839	23060.4
5.3062	4		5.3062	6		2.05909	23782		2.06274	23724.3		2.06324	23408.2		2.06284	23698.5		2.06214	23524.5
5.3266	4		5.3266	7		2.06285	23690.1		2.0665	23528.7		2.067	23823.3		2.0666	23368.3		2.0659	23778.9
5.347	3		5.347	6		2.0666	23539.4		2.07025	23495.1		2.07075	23618.3		2.07035	23646.9		2.06965	23600.5
5.3674	2		5.3674	6		2.07036	23793.4		2.07401	23494.4		2.07451	23431		2.07411	23204.1		2.07341	23280.1
5.3878	3		5.3878	6		2.07411	23622.9		2.07776	23339.3		2.07826	23609.2		2.07786	23469.4		2.07716	23536.8
5.4082	3		5.4082	5		2.07787	23437.4		2.08152	23320.5		2.08202	23560.3		2.08162	23373.5		2.08092	23609.4
5.4286	3		5.4286	5		2.08162	23227.6		2.08527	23362.9		2.08577	23369.5		2.08537	23418.7		2.08467	23244.6
5.449	3		5.449	5		2.08538	23365.2		2.08903	23255.3		2.08953	23454.7		2.08913	23438.1		2.08843	23561.7
5.4694	3		5.4694	3		2.08913	23332.8		2.09278	23356.6		2.09328	23591.9		2.09288	23210.9		2.09218	23291.9
5.4898	3		5.4898	4		2.09289	23569.5		2.09654	23607.3		2.09704	23570.5		2.09664	23667.1		2.09594	23641.2
5.5102	3		5.5102	5		2.09664	23519.5		2.10029	23400.6		2.10079	23506.7		2.10039	23831.9		2.09969	23666.9
5.5306	3		5.5306	4		2.1004	23460.5		2.10405	23399.9		2.10455	23301.1		2.10415	23554.4		2.10345	23516.2
5.551	4		5.551	4		2.10415	23691.8		2.1078	23621.6		2.1083	23530.7		2.1079	23546.5		2.1072	23499.1
5.5714	3		5.5714	4		2.10791	23564		2.11156	23200.6		2.11206	23810.5		2.11166	23743.2		2.11096	23495.7
5.5918	4		5.5918	3		2.11167	23555.9		2.11532	23339.8		2.11582	23510.4		2.11542	23339.8		2.11472	23741.9
5.6122	3		5.6122	2		2.11542	23480.6		2.11907	23664.3		2.11957	23518.7		2.11917	23406.4		2.11847	23544.4
5.6326	4		5.6326	2		2.11918	23450.2		2.12283	23281.3		2.12333	23350.4		2.12293	23516.4		2.12223	23636.9
5.653	3		5.653	2		2.12293	23198.5		2.12658	23299.7		2.12708	23416		2.12668	23457.6		2.12598	23596.7
5.6734	4		5.6734	3		2.12669	23358.9		2.13034	23204.7		2.13084	23805		2.13044	23435.1		2.12974	23741.7
5.6938	5		5.6938	3		2.13044	23637.7		2.13409	23646.5		2.13459	23739.5		2.13419	23153.5		2.13349	23699.4
5.7142	5		5.7142	3		2.1342	23690.9		2.13785	23585.8		2.13835	23640.9		2.13795	23405.6		2.13725	23744
5.7346	5		5.7346	3		2.13795	23511.6		2.1416	23736		2.1421	23659.5		2.1417	23754.4		2.141	23514.7
5.755	5		5.755	3		2.14171	23482.9		2.14536	23415.5		2.14586	23824.8		2.14546	23406.5		2.14476	23521.5
5.7754	6		5.7754	4		2.14547	23676.5		2.14912	24052.3		2.14962	23680.5		2.14922	23689.5		2.14852	23574.5
5.7958	6		5.7958	3		2.14922	23402.9		2.15287	23443.9		2.15337	23535.6		2.15297	23376.5		2.15227	23617.5
5.8162	6		5.8162	4		2.15298	23509.7		2.15663	23556.3		2.15713	23859.1		2.15673	23621.9		2.15603	23857.1
5.8366	7		5.8366	3		2.15673	23407.9		2.16038	23385.1		2.16088	23639.3		2.16048	23327.5		2.15978	23347.3
5.857	6		5.857	5		2.16049	23614.5		2.16414	23653.4		2.16464	23766.1		2.16424	23954.5		2.16354	23953.5
5.8774	6		5.8774	4		2.16424	23839.6		2.16789	23580		2.16839	24064.5		2.16799	23602.8		2.16729	23979.3
5.8978	5		5.8978	5		2.168	23617.2		2.17165	23653.9		2.17215	23571.6		2.17175	23658.8		2.17105	23480.4
5.9182	4		5.9182	5		2.17176	23354.5		2.17541	23503.7		2.17591	23352.5		2.17551	23295.8		2.17481	23400.3
5.9386	2		5.9386	5		2.17551	23778.3		2.17916	23545.8		2.17966	23407.2		2.17926	23749.2		2.17856	23641.7
5.959	3		5.959	6		2.17927	23283.6		2.18292	23423.8		2.18342	23712.9		2.18302	22983.7		2.18232	23104.4
5.9794	2		5.9794	7		2.18302	23238.8		2.18667	23095		2.18717	23454.4		2.18677	23241.7		2.18607	23289.3
5.9998	2		5.9998	7		2.18678	22995		2.19043	23454.7		2.19093	23682.6		2.19053	23347.7		2.18983	23227.8
6.0202	2		6.0202	9		2.19053	23364.4		2.19418	23474.6		2.19468	23492.9		2.19428	23439.8		2.19358	23524.8
6.0406	2		6.0406	8		2.19429	23658.8		2.19794	23551.1		2.19844	23743.3		2.19804	23465.6		2.19734	23520
6.061	2		6.061	8		2.19805	23502.6		2.2017	23757.6		2.2022	23604		2.2018	23562.5		2.2011	23768.2
6.0814	3		6.0814	7		2.2018	23577.3		2.20545	23097.1		2.20595	23391.2		2.20555	23625.8		2.20485	23433.7
6.1018	3		6.1018	8		2.20556	23436.5		2.20921	23631.5		2.20971	23206.8		2.20931	23247.6		2.20861	23431.6
6.1222	3		6.1222	9		2.20931	23628.9		2.21296	23909		2.21346	23537.9		2.21306	23482.2		2.21236	23496.4
6.1426	3		6.1426	9		2.21307	23117.5		2.21672	23661.7		2.21722	23640		2.21682	23372.8		2.21612	23586.5
6.163	3		6.163	7		2.21683	24075.7		2.22048	23781		2.22098	23880.6		2.22058	23601.2		2.21988	23500.6
6.1834	3		6.1834	9		2.22058	23627.2		2.22423	23531.7		2.22473	23689.3		2.22433	23629.2		2.22363	23793.7
6.2038	2		6.2038	8		2.22434	23570.2		2.22799	23648.6		2.22849	23442.7		2.22809	23338.7		2.22739	23422.1
6.2242	1		6.2242	8		2.22809	23570.1		2.23174	23774.5		2.23224	23429.9		2.23184	23645.2		2.23114	23922.7
6.2446	1		6.2446	8		2.23185	23784.8		2.2355	23575.5		2.236	23523.2		2.2356	23379.4		2.2349	23747.5
6.265	1		6.265	7		2.23561	23689.2		2.23926	23773.3		2.23976	23731.3		2.23936	23598		2.23866	23692.2
6.2854	2		6.2854	7		2.23936	23694		2.24301	23511.8		2.24351	23913		2.24311	23227.1		2.24241	23817.4
6.3058	2		6.3058	7		2.24312	23643.1		2.24677	23450.8		2.24727	23751.3		2.24687	23615.1		2.24617	23823.4
6.3262	3		6.3262	5		2.24687	23695.2		2.25052	23898.5		2.25102	23707.2		2.25062	23519.9		2.24992	23660.1
6.3466	4		6.3466	6		2.25063	24250.5		2.25428	24018.5		2.25478	24157.1		2.25438	24138.6		2.25368	24001
6.367	4		6.367	5		2.25439	23886.8		2.25804	23684.7		2.25854	23369.1		2.25814	23736		2.25744	23927
6.3874	4		6.3874	6		2.25814	23767		2.26179	23816		2.26229	23839.6		2.26189	23803.8		2.26119	23546
6.4078	5		6.4078	5		2.2619	24095.7		2.26555	23946.3		2.26605	24051.4		2.26565	24112.2		2.26495	24024.6
6.4282	6		6.4282	5		2.26566	23626.5		2.26931	23922.5		2.26981	23664.1		2.26941	23864.1		2.26871	23965
6.4486	5		6.4486	5		2.26941	23534.5		2.27306	23539.4		2.27356	23346.4		2.27316	23675.4		2.27246	23463.1
6.469	5		6.469	8		2.27317	23579.1		2.27682	23775.9		2.27732	23982.6		2.27692	23837.2		2.27622	23695.8
6.4894	4		6.4894	8		2.27692	23550.3		2.28057	23521.9		2.28107	23454.1		2.28067	23378.6		2.27997	23536.6
6.5098	4		6.5098	9		2.28068	23818.8		2.28433	23773.2		2.28483	23747.5		2.28443	23821.7		2.28373	23921.7
6.5302	3		6.5302	10		2.28444	23687.5		2.28809	23579.4		2.28859	23567.2		2.28819	23886.5		2.28749	23819.8
6.5506	3		6.5506	11		2.28819	23468.5		2.29184	23351.9		2.29234	23804.2		2.29194	23641.8		2.29124	23484.4
6.571	3		6.571	12		2.29195	23848.5		2.2956	23785.8		2.2961	23846.4		2.2957	23780.8		2.295	23838.4
6.5914	2		6.5914	12		2.29571	23716.5		2.29936	23387.2		2.29986	23535.7		2.29946	23611.3		2.29876	23790.2
6.6118	1		6.6118	12		2.29946	23706.3		2.30311	23625.8		2.30361	23498.7		2.30321	23601		2.30251	23531.4
6.6322	2		6.6322	11		2.30322	23997.7		2.30687	23457.9		2.30737	23617.8		2.30697	23690.8		2.30627	23686.8
6.6526	0		6.6526	11		2.30698	23843.9		2.31063	23948.3		2.31113	23853		2.31073	23850		2.31003	23778
6.673	0		6.673	8		2.31073	23786.9		2.31438	23716		2.31488	23843.5		2.31448	23895.1		2.31378	23697.8
6.6934	1		6.6934	7		2.31449	23724.5		2.31814	23243.2		2.31864	23444.5		2.31824	23709.6		2.31754	23443.5
6.7138	2		6.7138	8		2.31825	23873.3		2.3219	23408.9		2.3224	23638.1		2.322	23907.2		2.3213	24056.7
6.7342	4		6.7342	8		2.322	23794.5		2.32565	23841.4		2.32615	23792.5		2.32575	23704.8		2.32505	24281.1
6.7546	6		6.7546	8		2.32576	23718.6		2.32941	23747.1		2.32991	23835.6		2.32951	23892.5		2.32881	23951.5
6.775	7		6.775	8		2.32951	23939.5		2.33316	23809		2.33366	23930.6		2.33326	23884.1		2.33256	23656.7
6.7954	8		6.7954	8		2.33327	23718.2		2.33692	23801.3		2.33742	23719.2		2.33702	23838.8		2.33632	23647.3
6.8158	8		6.8158	9		2.33703	23632.5		2.34068	23717		2.34118	23623.7		2.34078	23619.7		2.34008	23602
6.8362	8		6.8362	10		2.34078	24101.1		2.34443	23842.1		2.34493	24043.2		2.34453	23705		2.34383	23777.1
6.8566	8		6.8566	12		2.34454	23599.5		2.34819	23782.4		2.34869	23900.1		2.34829	23863.9		2.34759	23866.9
6.877	6		6.877	11		2.3483	23758.7		2.35195	23846.5		2.35245	23518.4		2.35205	23677.9		2.35135	23757.7
6.8974	5		6.8974	11		2.35205	23848.1		2.3557	23735.4		2.3562	23939.6		2.3558	23757.5		2.3551	24023.1
6.9178	4		6.9178	11		2.35581	23672.1		2.35946	23578.7		2.35996	23819.4		2.35956	23743.3		2.35886	23609.5
6.9382	2		6.9382	11		2.35957	24172.4		2.36322	23908.8		2.36372	24027.5		2.36332	24006.4		2.36262	23810.2
6.9586	2		6.9586	10		2.36332	24045.2		2.36697	24085		2.36747	24313.5		2.36707	24036		2.36637	24138
6.979	4		6.979	11		2.36708	23801.3		2.37073	23746.4		2.37123	23706.5		2.37083	23582.8		2.37013	23867.2
6.9994	3		6.9994	12		2.37084	23743.2		2.37449	23738.2		2.37499	23998.8		2.37459	23658.7		2.37389	23758.3
7.0198	4		7.0198	11		2.37459	23855		2.37825	23582.9		2.37874	23500.8		2.37834	23871.9		2.37764	23434.5
7.0402	5		7.0402	11		2.37835	24062.1		2.382	23763.3		2.3825	23969.8		2.3821	23661.1		2.3814	24058
7.0606	5		7.0606	12		2.38211	23934.4		2.38576	24090.7		2.38626	23989.9		2.38586	23922.1		2.38516	24206.9
7.081	6		7.081	13		2.38587	23447.6		2.38952	23550.6		2.39002	23446.6		2.38962	23257.6		2.38892	23760.5
7.1014	5		7.1014	13		2.38962	23946.1		2.39327	24188		2.39377	23810.6		2.39337	23680.3		2.39267	24032.7
7.1218	5		7.1218	14		2.39338	23936.7		2.39703	23677		2.39753	23681.1		2.39713	23670		2.39643	23847.8
7.1422	6		7.1422	15		2.39714	23947.6		2.40079	23834.6		2.40129	23808.4		2.40089	23843.7		2.40019	23948.6
7.1626	6		7.1626	14		2.40089	23937.6		2.40454	23548.3		2.40504	23848.9		2.40464	23650.2		2.40394	24132.3
7.183	7		7.183	16		2.40465	23957.1		2.4083	23953		2.4088	24039.1		2.4084	24178.3		2.4077	23802.4
7.2034	8		7.2034	15		2.40841	23996.4		2.41206	23793.1		2.41256	23794.1		2.41216	23895.7		2.41146	23728.7
7.2238	8		7.2238	14		2.41216	23968		2.41581	24030.3		2.41631	23731.9		2.41591	23819.3		2.41521	24005.2
7.2442	7		7.2442	14		2.41592	23970.9		2.41957	23916.3		2.42007	24109.4		2.41967	23973.9		2.41897	24050.7
7.2646	8		7.2646	14		2.41968	23692		2.42333	23701.1		2.42383	23926.6		2.42343	23727.4		2.42273	23513.1
7.285	6		7.285	14		2.42343	24153.8		2.42708	24031.1		2.42758	24311.1		2.42718	24309		2.42648	24009.1
7.3054	7		7.3054	13		2.42719	24117.1		2.43084	24125.3		2.43134	23852		2.43094	23666.7		2.43024	24230.7
7.3258	7		7.3258	14		2.43095	24022		2.4346	23928.3		2.4351	23845.2		2.4347	23814.2		2.434	24102.2
7.3462	6		7.3462	16		2.43471	24074.3		2.43836	23928.2		2.43886	23981.3		2.43846	23739.1		2.43776	23835.2
7.3666	7		7.3666	16		2.43846	23871		2.44211	23831.8		2.44261	23925.3		2.44221	23947.4		2.44151	23752.4
7.387	6		7.387	14		2.44222	23887.3		2.44587	23898.5		2.44637	23907.6		2.44597	23866		2.44527	23837.7
7.4074	8		7.4074	17		2.44598	24333.1		2.44963	24105.5		2.45013	24203.8		2.44973	23958.5		2.44903	24177.9
7.4278	10		7.4278	15		2.44973	23967.3		2.45338	24089.1		2.45388	23794.7		2.45348	23874.9		2.45278	23769.3
7.4482	9		7.4482	14		2.45349	23850.8		2.45714	23870		2.45764	24202.5		2.45724	23988.3		2.45654	24062
7.4686	9		7.4686	16		2.45725	23737.3		2.4609	23632.5		2.4614	23533.7		2.461	23474.9		2.4603	23384.9
7.489	9		7.489	14		2.46101	24163.9		2.46466	24081.9		2.46516	24438.2		2.46476	23939.2		2.46406	24002
7.5094	9		7.5094	16		2.46476	23944.4		2.46841	24360.9		2.46891	23826		2.46851	23994.9		2.46781	24097
7.5298	8		7.5298	15		2.46852	23675.7		2.47217	23768.2		2.47267	23582.3		2.47227	23984		2.47157	23656.8
7.5502	10		7.5502	13		2.47228	24010.5		2.47593	23529		2.47643	23688.5		2.47603	23863		2.47533	24149.1
7.5706	7		7.5706	13		2.47603	23476.7		2.47968	23594.7		2.48018	23568		2.47978	23968.9		2.47908	23541.2
7.591	8		7.591	13		2.47979	23914.6		2.48344	23862.5		2.48394	23925.1		2.48354	24000.1		2.48284	24051.2
7.6114	7		7.6114	11		2.48355	23986.8		2.4872	23769.8		2.4877	24235.8		2.4873	23877.4		2.4866	23837.6
7.6318	8		7.6318	13		2.48731	23728.5		2.49096	23631.3		2.49146	23819.9		2.49106	23704.7		2.49036	23990.4
7.6522	11		7.6522	14		2.49106	23729		2.49471	24056.9		2.49521	23759.5		2.49481	23903.9		2.49411	23654
7.6726	10		7.6726	15		2.49482	24016.7		2.49847	23737.3		2.49897	23764.9		2.49857	23754.4		2.49787	24000.5
7.693	12		7.693	15		2.49858	24038.4		2.50223	23887.7		2.50273	23828.6		2.50233	23879.1		2.50163	23926.8
7.7134	12		7.7134	14		2.50234	23717		2.50599	23512		2.50649	23727.5		2.50609	23671.5		2.50539	24087.2
7.7338	11		7.7338	14		2.50609	23748.4		2.50974	23434.9		2.51024	23926.9		2.50984	23730.1		2.50914	24089.9
7.7542	10		7.7542	16		2.50985	23710.8		2.5135	23826.3		2.514	23713.7		2.5136	23740.4		2.5129	23766.2
7.7746	9		7.7746	16		2.51361	23936.5		2.51726	23770.3		2.51776	23578.6		2.51736	23904.4		2.51666	23932.8
7.795	10		7.795	17		2.51736	23683.6		2.52101	23443.8		2.52151	23925.4		2.52111	23896.5		2.52041	23766.5
7.8154	9		7.8154	17		2.52112	23674.3		2.52477	23711.8		2.52527	23636.8		2.52487	23795.5		2.52417	23984.9
7.8358	7		7.8358	15		2.52488	23775.3		2.52853	23736.4		2.52903	23658.6		2.52863	23531.4		2.52793	23713.6
7.8562	6		7.8562	15		2.52864	23757.4		2.53229	23592.9		2.53279	23765.9		2.53239	23849.1		2.53169	23862.3
7.8766	4		7.8766	12		2.53239	23735.6		2.53604	23416.9		2.53654	23956.8		2.53614	23535.1		2.53544	23811.2
7.897	5		7.897	10		2.53615	23744.1		2.5398	23891.2		2.5403	24221.7		2.5399	23957.5		2.5392	23851.8
7.9174	7		7.9174	13		2.53991	23862.9		2.54356	23816.9		2.54406	23679.2		2.54366	23825.5		2.54296	24060.9
7.9378	9		7.9378	12		2.54367	23993.7		2.54732	23796.6		2.54782	24059.7		2.54742	23926.7		2.54672	23655
7.9582	10		7.9582	12		2.54742	23677.4		2.55107	23587.1		2.55157	23773.4		2.55117	23974.8		2.55047	23961.5
7.9786	13		7.9786	13		2.55118	23898.1		2.55483	23834.4		2.55533	23720.5		2.55493	24008.2		2.55423	23674.2
7.999	14		7.999	12		2.55494	23663.7		2.55859	23548.6		2.55909	23750.4		2.55869	23924.9		2.55799	23853.2
8.0194	12		8.0194	11		2.5587	23601.6		2.56235	23768.7		2.56285	23923.3		2.56245	23895.5		2.56175	23957.9
8.0398	12		8.0398	11		2.56245	23907.9		2.5661	24133.6		2.5666	23938.3		2.5662	24018.8		2.5655	24217
8.0602	14		8.0602	14		2.56621	23738.3		2.56986	24259.6		2.57036	23938		2.56996	24137.7		2.56926	23935.1
8.0806	14		8.0806	12		2.56997	23993.4		2.57362	23494.2		2.57412	23495.2		2.57372	23657.7		2.57302	23460.4
8.101	15		8.101	15		2.57373	23728.5		2.57738	23767.5		2.57788	23783.6		2.57748	23424.4		2.57678	23815
8.1214	15		8.1214	15		2.57749	23915.5		2.58114	23488.9		2.58164	23527.4		2.58124	23655.2		2.58054	23631.7
8.1418	14		8.1418	15		2.58124	23710.9		2.58489	23641.9		2.58539	23754.9		2.58499	23452.3		2.58429	23652.5
8.1622	11		8.1622	13		2.585	23618.8		2.58865	23634.1		2.58915	23598.7		2.58875	23594.9		2.58805	23444.7
8.1826	10		8.1826	16		2.58876	23767.5		2.59241	23809.8		2.59291	23813.7		2.59251	23676		2.59181	23441.1
8.203	9		8.203	15		2.59252	23281.1		2.59617	23811.5		2.59667	23791.3		2.59627	23625.4		2.59557	23461.4
8.2234	9		8.2234	16		2.59627	23500.7		2.59992	23464.8		2.60042	23438.5		2.60002	23545.4		2.59932	23703.6
8.2438	9		8.2438	16		2.60003	23425.8		2.60368	23384.4		2.60418	23320		2.60378	23589.2		2.60308	23228.7
8.2642	8		8.2642	17		2.60379	23737.8		2.60744	23543		2.60794	23639.9		2.60754	23627.2		2.60684	23721.2
8.2846	6		8.2846	15		2.60755	23604.1		2.6112	23408.7		2.6117	23471		2.6113	23537		2.6106	23577.3
8.305	3		8.305	17		2.61131	23391.9		2.61496	23663.5		2.61546	23629.7		2.61506	23440.2		2.61436	23467.3
8.3254	5		8.3254	16		2.61506	23684.8		2.61871	23513.8		2.61921	23156.6		2.61881	23654.2		2.61811	23659
8.3458	6		8.3458	18		2.61882	23456.2		2.62247	23342.2		2.62297	23229.1		2.62257	23475.2		2.62187	23156.9
8.3662	6		8.3662	16		2.62258	23176.4		2.62623	23202.9		2.62673	23362.8		2.62633	23241.7		2.62563	23660
8.3866	9		8.3866	17		2.62634	23311.8		2.62999	23624.4		2.63049	23458.6		2.63009	23302.3		2.62939	23443.5
8.407	9		8.407	17		2.63009	23557.8		2.63374	23574.9		2.63424	23435.6		2.63384	23083.5		2.63314	23264.8
8.4274	9		8.4274	17		2.63385	23257.3		2.6375	23203.8		2.638	23370.1		2.6376	23196.1		2.6369	23618.7
8.4478	8		8.4478	15		2.63761	23334.6		2.64126	23138.7		2.64176	23351.3		2.64136	23027.3		2.64066	23183.3
8.4682	6		8.4682	16		2.64137	23300.3		2.64502	23576		2.64552	23441		2.64512	23229		2.64442	23317.4
8.4886	6		8.4886	13		2.64513	23531.9		2.64878	23375.8		2.64928	23490.2		2.64888	23699.6		2.64818	23568.7
8.509	6		8.509	12		2.64888	23428.7		2.65253	23522.8		2.65303	23672.6		2.65263	23596.7		2.65193	23492.1
8.5294	5		8.5294	9		2.65264	23710.2		2.65629	23687.3		2.65679	23256.7		2.65639	23502		2.65569	23564.7
8.5498	3		8.5498	11		2.6564	23469		2.66005	23125.9		2.66055	23370.2		2.66015	23005.2		2.65945	23505.1
8.5702	2		8.5702	10		2.66016	23342		2.66381	23686.3		2.66431	23624.4		2.66391	23609.9		2.66321	23578
8.5906	1		8.5906	11		2.66392	23751.2		2.66757	23811		2.66807	23899.8		2.66767	23313.1		2.66697	23503.2
8.611	2		8.611	11		2.66767	23370		2.67132	23553.7		2.67182	23550.8		2.67142	23454.6		2.67072	23540.2
8.6314	3		8.6314	10		2.67143	23579.7		2.67508	23297.1		2.67558	23515		2.67518	23776.6		2.67448	23406.5
8.6518	5		8.6518	12		2.67519	23593.1		2.67884	23360.7		2.67934	23464.7		2.67894	23545.3		2.67824	23381.3
8.6722	5		8.6722	12		2.67895	23448.8		2.6826	23498		2.6831	23515.9		2.6827	23613.2		2.682	23474.3
8.6926	5		8.6926	11		2.68271	23560.1		2.68636	23294.4		2.68686	23437.4		2.68646	23439.4		2.68576	23482.2
8.713	6		8.713	11		2.68646	23593.8		2.69011	23471.7		2.69061	23825.4		2.69021	23352.5		2.68951	23452.5
8.7334	6		8.7334	12		2.69022	23322.7		2.69387	23459.5		2.69437	23538.9		2.69397	23489.1		2.69327	23332.2
8.7538	8		8.7538	15		2.69398	23565.7		2.69763	23542.5		2.69813	23704.7		2.69773	23432.5		2.69703	23781.9
8.7742	8		8.7742	15		2.69774	23567.7		2.70139	23491.7		2.70189	23573.4		2.70149	23564		2.70079	23673.8
8.7946	10		8.7946	15		2.7015	23185.1		2.70515	23315.6		2.70565	23320.4		2.70525	23428		2.70455	23298.5
8.815	10		8.815	14		2.70526	23641.3		2.70891	23156.2		2.70941	23623		2.70901	23525		2.70831	23737.3
8.8354	11		8.8354	16		2.70901	23604.7		2.71266	23532.5		2.71316	23518		2.71276	23805.1		2.71206	23416.9
8.8558	12		8.8558	15		2.71277	23129.3		2.71642	23241.6		2.71692	23182.5		2.71652	23350.9		2.71582	23314.1
8.8762	11		8.8762	15		2.71653	23480		2.72018	23542.3		2.72068	23635.2		2.72028	23728.2		2.71958	23670.7
8.8966	11		8.8966	16		2.72029	23424.9		2.72394	23302.7		2.72444	23421		2.72404	23548		2.72334	23541.2
8.917	10		8.917	14		2.72405	23325.4		2.7277	23493.5		2.7282	23616.8		2.7278	23447.7		2.7271	23757.2
8.9374	9		8.9374	16		2.7278	23752.2		2.73145	23322.7		2.73195	23518.3		2.73155	23513.5		2.73085	23450.8
8.9578	6		8.9578	15		2.73156	23709.6		2.73521	23675.7		2.73571	23788.1		2.73531	23676.7		2.73461	23739.7
8.9782	6		8.9782	14		2.73532	23586.9		2.73897	23336.7		2.73947	23411.1		2.73907	23351.2		2.73837	23193.8
8.9986	6		8.9986	15		2.73908	23647.1		2.74273	23106.9		2.74323	23436.1		2.74283	23230.8		2.74213	23373.1
9.019	5		9.019	20		2.74284	23360		2.74649	23287.3		2.74699	23512.9		2.74659	23318.3		2.74589	23174.1
9.0394	5		9.0394	23		2.7466	23641.5		2.75025	23143.2		2.75075	23509.4		2.75035	23584.7		2.74965	23582.8
9.0598	6		9.0598	21		2.75035	23525.2		2.754	23421.4		2.7545	23585.7		2.7541	23191.8		2.7534	23466.6
9.0802	9		9.0802	23		2.75411	23635.8		2.75776	23363.1		2.75826	23399.8		2.75786	23460.5		2.75716	23612.7
9.1006	11		9.1006	23		2.75787	23429.5		2.76152	23189.5		2.76202	23122.7		2.76162	23346.3		2.76092	23584.4
9.121	11		9.121	24		2.76163	23746.8		2.76528	23394.5		2.76578	23499.9		2.76538	23556.5		2.76468	23626.8
9.1414	13		9.1414	24		2.76539	23492.9		2.76904	23241.6		2.76954	23354		2.76914	23578.7		2.76844	23457.4
9.1618	12		9.1618	25		2.76915	23459.8		2.7728	23487.5		2.7733	23320.5		2.7729	23238.5		2.7722	23742.2
9.1822	13		9.1822	27		2.7729	23456.1		2.77656	23358		2.77706	23417.2		2.77665	23364.8		2.77595	23259
9.2026	13		9.2026	25		2.77666	23548.8		2.78031	23809.4		2.78081	23812.3		2.78041	23322.2		2.77971	23640.9
9.223	15		9.223	31		2.78042	23427.5		2.78407	23570.8		2.78457	23736.3		2.78417	23639.5		2.78347	23828.2
9.2434	15		9.2434	36		2.78418	23506.8		2.78783	23832.3		2.78833	24110.4		2.78793	23639.7		2.78723	23860.8
9.2638	17		9.2638	46		2.78794	23471.7		2.79159	23510.6		2.79209	23470.8		2.79169	23601.1		2.79099	23597.2
9.2842	18		9.2842	59		2.7917	23874.3		2.79535	24157.8		2.79585	24056.2		2.79545	23849.1		2.79475	24016.5
9.3046	18		9.3046	76		2.79546	23910.3		2.79911	23656.8		2.79961	23945.6		2.79921	23769.6		2.79851	23970.5
9.325	20		9.325	93		2.79921	24165.5		2.80286	24121.6		2.80336	24047.4		2.80296	24092.3		2.80226	23892.3
9.3454	24		9.3454	106		2.80297	23789.9		2.80662	23771.5		2.80712	24046		2.80672	23729.9		2.80602	23920.4
9.3658	28		9.3658	117		2.80673	24242		2.81038	24176.4		2.81088	24127.2		2.81048	23894.7		2.80978	24023
9.3862	35		9.3862	121		2.81049	24269.5		2.81414	24323		2.81464	24087.5		2.81424	24333.7		2.81354	24234.5
9.4066	41		9.4066	119		2.81425	24229.5		2.8179	24447.1		2.8184	24339.8		2.818	24489		2.8173	24252.9
9.427	52		9.427	113		2.81801	24188		2.82166	24534.3		2.82216	24556.4		2.82176	24472.7		2.82106	24502.6
9.4474	62		9.4474	102		2.82177	24718		2.82542	24552.2		2.82592	24719		2.82552	24443.9		2.82482	24522.9
9.4678	76		9.4678	84		2.82552	24599.5		2.82917	24886.6		2.82967	25150.2		2.82927	24509.7		2.82857	24688.4
9.4882	89		9.4882	66		2.82928	24885.1		2.83293	24822		2.83343	24673.5		2.83303	24831.7		2.83233	24809.4
9.5086	102		9.5086	51		2.83304	24674.8		2.83669	24950.2		2.83719	24799.4		2.83679	24839		2.83609	24859.3
9.529	114		9.529	37		2.8368	25040.7		2.84045	24984.3		2.84095	25069.8		2.84055	25003.7		2.83985	24775.2
9.5494	120		9.5494	27		2.84056	24907.8		2.84421	25143.2		2.84471	25205.9		2.84431	24840.3		2.84361	25299.4
9.5698	119		9.5698	22		2.84432	25024.8		2.84797	25252.5		2.84847	25212.6		2.84807	25084.2		2.84737	25083.2
9.5902	115		9.5902	17		2.84808	25375.7		2.85173	25272.9		2.85223	25324.3		2.85183	25271		2.85113	25229.5
9.6106	108		9.6106	17		2.85184	25322		2.85549	25265.2		2.85599	25611.1		2.85559	25419		2.85489	25477.9
9.631	92		9.631	17		2.85559	25029.2		2.85924	25162.5		2.85974	25033.1		2.85934	25092.9		2.85864	25082.3
9.6514	79		9.6514	16		2.85935	25937.7		2.863	25923.5		2.8635	26077.9		2.8631	25855.5		2.8624	26254.6
9.6718	65		9.6718	15		2.86311	25568.8		2.86676	25914.5		2.86726	25772		2.86686	25811.9		2.86616	25924.5
9.6922	50		9.6922	14		2.86687	25536		2.87052	25739.5		2.87102	25706.9		2.87062	25757.7		2.86992	25863.3
9.7126	38		9.7126	12		2.87063	25535.9		2.87428	25510.9		2.87478	25551.3		2.87438	25497.4		2.87368	25689.1
9.733	28		9.733	11		2.87439	25879.9		2.87804	26218.4		2.87854	25985.6		2.87814	25721.5		2.87744	25909.3
9.7534	22		9.7534	9		2.87815	25814.3		2.8818	26071.3		2.8823	25956.6		2.8819	25830		2.8812	26183.1
9.7738	19		9.7738	11		2.88191	25917.4		2.88556	26030.6		2.88606	25687.1		2.88566	25696.6		2.88496	25721.4
9.7942	18		9.7942	11		2.88566	25908.7		2.88931	26152.7		2.88981	25988.1		2.88941	25881.2		2.88871	26223.3
9.8146	16		9.8146	11		2.88942	25634.6		2.89307	26144		2.89357	26209.6		2.89317	26360.4		2.89247	26014.7
9.835	16		9.835	10		2.89318	26172.7		2.89683	26074.9		2.89733	25849.3		2.89693	25938.4		2.89623	26247.2
9.8554	14		9.8554	8		2.89694	26142.1		2.90059	26020.6		2.90109	25933.4		2.90069	26195.9		2.89999	26285.1
9.8758	16		9.8758	6		2.9007	25860.2		2.90435	25933.3		2.90485	26185.9		2.90445	26194.8		2.90375	26341.8
9.8962	17		9.8962	7		2.90446	26316.8		2.90811	25827.3		2.90861	25963.4		2.90821	26005.9		2.90751	26485.7
9.9166	14		9.9166	9		2.90822	25933.1		2.91187	25827.1		2.91237	26045.1		2.91197	25854.6		2.91127	26170.8
9.937	17		9.937	10		2.91198	25860.2		2.91563	25957.6		2.91613	25904		2.91573	25703.4		2.91503	26296.4
9.9574	15		9.9574	9		2.91574	25959.8		2.91939	25963.7		2.91989	26312.3		2.91949	26010.6		2.91879	26209.8
9.9778	14		9.9778	9		2.91949	26201.4		2.92314	26224.8		2.92364	26074		2.92324	26327.9		2.92254	26159.6
9.9982	12		9.9982	10		2.92325	25908.5		2.9269	26058.3		2.9274	25879.4		2.927	26034		2.9263	26053.4
10.0186	13		10.0186	11		2.92701	25949.3		2.93066	25876.4		2.93116	25989.6		2.93076	26046.2		2.93006	26232.2
10.039	12		10.039	12		2.93077	26145.8		2.93442	25862.5		2.93492	26146.8		2.93452	25795.6		2.93382	25968.3
10.0594	11		10.0594	13		2.93453	25844.8		2.93818	25814.1		2.93868	25644.3		2.93828	25886		2.93758	26033.7
10.0798	8		10.0798	13		2.93829	25965.1		2.94194	25970.9		2.94244	26084.3		2.94204	25973.9		2.94134	26279.8
10.1002	7		10.1002	11		2.94205	26030.5		2.9457	25787.1		2.9462	25651.4		2.9458	25680.2		2.9451	25862.1
10.1206	7		10.1206	8		2.94581	26122.4		2.94946	26268.6		2.94996	26202.7		2.94956	26192.1		2.94886	25865.8
10.141	6		10.141	6		2.94957	25823.4		2.95322	26011.3		2.95372	25953.1		2.95332	26004.6		2.95262	26166.8
10.1614	6		10.1614	6		2.95333	26010.7		2.95698	25816.3		2.95748	25547.4		2.95708	25569.7		2.95638	26036.8
10.1818	5		10.1818	8		2.95709	25782.1		2.96074	25787		2.96124	25919.6		2.96084	25882.5		2.96014	25648.5
10.2022	4		10.2022	9		2.96084	26282.5		2.96449	26183.2		2.96499	26106.2		2.96459	26333.1		2.96389	26259.2
10.2226	4		10.2226	10		2.9646	26355.3		2.96825	25779.2		2.96875	26309.7		2.96835	26182.7		2.96765	26506
10.243	4		10.243	9		2.96836	25933.5		2.97201	25900.8		2.97251	25890.3		2.97211	26013.2		2.97141	25696.2
10.2634	6		10.2634	9		2.97212	25710		2.97577	25911.1		2.97627	25739.5		2.97587	25987.3		2.97517	26080.7
10.2838	6		10.2838	10		2.97588	25656.5		2.97953	26055.2		2.98003	26193.1		2.97963	25950.5		2.97893	25594.7
10.3042	9		10.3042	12		2.97964	26195.6		2.98329	26142.9		2.98379	26310.8		2.98339	26141.9		2.98269	26218.1
10.3246	8		10.3246	11		2.9834	25781.6		2.98705	25925.2		2.98755	26200.1		2.98715	25909.9		2.98645	26086.2
10.345	10		10.345	10		2.98716	26016.5		2.99081	25829.4		2.99131	26064.2		2.99091	26150		2.99021	26270.8
10.3654	10		10.3654	10		2.99092	25934.8		2.99457	25691.8		2.99507	25703.1		2.99467	25857.6		2.99397	25930.1
10.3858	12		10.3858	8		2.99468	25498.7		2.99833	25890.9		2.99883	25837.3		2.99843	25765.1		2.99773	26002.2
10.4062	12		10.4062	7		2.99844	25903.1		3.00209	25832.9		3.00259	25828.1		3.00219	26126.1		3.00149	25908.8
10.4266	13		10.4266	7		3.0022	25800.2		3.00585	25950.1		3.00635	26025		3.00595	25920.1		3.00525	26198.3
10.447	11		10.447	7		3.00595	25753.2		3.0096	25634.3		3.0101	25703.7		3.0097	25992.7		3.009	25794.1
10.4674	8		10.4674	7		3.00971	25590.9		3.01336	25641.6		3.01386	25995.9		3.01346	25590.9		3.01276	25837.2
10.4878	8		10.4878	6		3.01347	26098.2		3.01712	25847		3.01762	25644.9		3.01722	25888.4		3.01652	26091.5
10.5082	8		10.5082	6		3.01723	25994.5		3.02088	25791.5		3.02138	26014		3.02098	25937.9		3.02028	26346.7
10.5286	8		10.5286	6		3.02099	25642.2		3.02464	25723.9		3.02514	25795.9		3.02474	25777.4		3.02404	25932.1
10.549	10		10.549	5		3.02475	25998		3.0284	26068.6		3.0289	26012.5		3.0285	25903.1		3.0278	26386.9
10.5694	9		10.5694	6		3.02851	25704.3		3.03216	26098.5		3.03266	25913		3.03226	25575.8		3.03156	26098.5
10.5898	9		10.5898	6		3.03227	25767.4		3.03592	25690.7		3.03642	26046.4		3.03602	25781.1		3.03532	25806.3
10.6102	7		10.6102	7		3.03603	25735.9		3.03968	25768.6		3.04018	25734		3.03978	25950.1		3.03908	25931.9
10.6306	8		10.6306	7		3.03979	25898.2		3.04344	26128.3		3.04394	25835.5		3.04354	25791.7		3.04284	26172
10.651	9		10.651	8		3.04355	26024.1		3.0472	25883.3		3.0477	26305.8		3.0473	26186.6		3.0466	26098
10.6714	10		10.6714	8		3.04731	25644.9		3.05096	25965.8		3.05146	26231.4		3.05106	25941		3.05036	25951.5
10.6918	10		10.6918	8		3.05107	26018.3		3.05472	25781.1		3.05522	26025.9		3.05482	26073.7		3.05412	26128.2
10.7122	9		10.7122	8		3.05483	26004.6		3.05848	25977.7		3.05898	26292.3		3.05858	26047.7		3.05788	26168.6
10.7326	8		10.7326	6		3.05859	25450.8		3.06224	25412.2		3.06274	25902.5		3.06234	25461.5		3.06164	25425.8
10.753	7		10.753	5		3.06234	26257.9		3.06599	26035.7		3.06649	26463.4		3.06609	26455.5		3.06539	26522.6
10.7734	8		10.7734	4		3.0661	25909.8		3.06975	26057		3.07025	26188.5		3.06985	26226.8		3.06915	25600.7
10.7938	8		10.7938	4		3.06986	26037		3.07351	25817.4		3.07401	26147.3		3.07361	25565.7		3.07291	25742.9
10.8142	6		10.8142	2		3.07362	25957.1		3.07727	25736.9		3.07777	25706.7		3.07737	25874.3		3.07667	26084.7
10.8346	6		10.8346	1		3.07738	26043.3		3.08103	25940.7		3.08153	26145.9		3.08113	25730.9		3.08043	26120.3
10.855	6		10.855	4		3.08114	25996.5		3.08479	25992.6		3.08529	25670.8		3.08489	25609.5		3.08419	25779.7
10.8754	5		10.8754	4		3.0849	25861.6		3.08855	25979.2		3.08905	25686.6		3.08865	25681		3.08795	25956.6
10.8958	5		10.8958	4		3.08866	25872.3		3.09231	25894.4		3.09281	26282.7		3.09241	25729.7		3.09171	25928.2
10.9162	4		10.9162	5		3.09242	25737.8		3.09607	25857.4		3.09657	25805.3		3.09617	25645.2		3.09547	26084.1
10.9366	6		10.9366	5		3.09618	25965		3.09983	26012.8		3.10033	26221.6		3.09993	25934.2		3.09923	25990.9
10.957	6		10.957	6		3.09994	25726		3.10359	25789.5		3.10409	26151		3.10369	25913.5		3.10299	25930.8
10.9774	6		10.9774	7		3.1037	26029.3		3.10735	25946.5		3.10785	26082.9		3.10745	25883.2		3.10675	26135.5
10.9978	5		10.9978	7		3.10746	26177.4		3.11111	26197.8		3.11161	26211.5		3.11121	26213.4		3.11051	26118.9
11.0182	6		11.0182	6		3.11122	25872.9		3.11487	26084.5		3.11537	25997.5		3.11497	25701.8		3.11427	26147.8
11.0386	7		11.0386	6		3.11498	25954.4		3.11863	25830.1		3.11913	25908.8		3.11873	26061.3		3.11803	26098.2
11.059	5		11.059	7		3.11874	26126.6		3.12239	26460.8		3.12289	26029.6		3.12249	26068		3.12179	26052.7
11.0794	4		11.0794	8		3.1225	26129.5		3.12615	25947.9		3.12665	26021.9		3.12625	25938.1		3.12555	26160
11.0998	4		11.0998	6		3.12626	25863.5		3.12991	25891		3.13041	26359.1		3.13001	26098.1		3.12931	26213.9
11.1202	4		11.1202	9		3.13002	25900.5		3.13367	26083.1		3.13417	26083.1		3.13377	26120.2		3.13307	26084
11.1406	5		11.1406	10		3.13378	26250.1		3.13743	26161.9		3.13793	26268		3.13753	25876.6		3.13683	26098.5
11.161	5		11.161	10		3.13754	26113.6		3.14119	25976.3		3.14169	26240.1		3.14129	25773.8		3.14059	26041.5
11.1814	5		11.1814	9		3.1413	25805.4		3.14495	25680.1		3.14545	26053		3.14505	25961.7		3.14435	25964.6
11.2018	5		11.2018	10		3.14506	26045.6		3.14871	26104		3.14921	26100.1		3.14881	26106.9		3.14811	26127.4
11.2222	7		11.2222	10		3.14881	26038.3		3.15246	26090.3		3.15296	26288.6		3.15256	26121.7		3.15186	26147.3
11.2426	6		11.2426	8		3.15257	26256.5		3.15622	26184.7		3.15672	26198.3		3.15632	26283.7		3.15562	25925.8
11.263	7		11.263	8		3.15633	25698.3		3.15998	25756.4		3.16048	25413.2		3.16008	25996.9		3.15938	25769
11.2834	6		11.2834	8		3.16009	26321.8		3.16374	25990.9		3.16424	26048.2		3.16384	26047.2		3.16314	26409.7
11.3038	6		11.3038	9		3.16385	25650.5		3.1675	25725.3		3.168	25981.9		3.1676	25900.3		3.1669	26137.3
11.3242	7		11.3242	11		3.16761	25986.3		3.17126	25910.3		3.17176	25973.6		3.17136	26032		3.17066	25996
11.3446	8		11.3446	11		3.17137	25819.1		3.17502	26007.1		3.17552	26060.4		3.17512	25784.3		3.17442	25986.8
11.365	7		11.365	12		3.17513	25720.6		3.17878	25937.3		3.17928	26044.7		3.17888	25734.3		3.17818	26086.7
11.3854	9		11.3854	10		3.17889	25981.8		3.18254	26006.4		3.18304	25954.4		3.18264	25690.5		3.18194	26105.7
11.4058	9		11.4058	12		3.18265	25859.9		3.1863	25798.1		3.1868	26120.1		3.1864	25939.4		3.1857	25771.5
11.4262	9		11.4262	11		3.18641	25766.7		3.19006	25552		3.19056	25881.7		3.19016	25894.2		3.18946	26130
11.4466	8		11.4466	10		3.19017	25672.7		3.19382	26144.3		3.19432	26549.8		3.19392	26012		3.19322	25738.8
11.467	7		11.467	6		3.19393	25899		3.19758	25892.2		3.19808	25904.9		3.19768	25664		3.19698	25819.7
11.4874	8		11.4874	6		3.19769	26020.5		3.20134	25997.5		3.20184	26005.2		3.20144	26045.5		3.20074	26085.8
11.5078	8		11.5078	5		3.20145	25877.7		3.2051	25894.3		3.2056	25949		3.2052	25823.1		3.2045	25862.1
11.5282	6		11.5282	0		3.20521	26017.9		3.20886	26146.1		3.20936	26121.6		3.20896	26253.7		3.20826	26286
11.5486	7		11.5486	2		3.20897	25640.3		3.21262	26096.4		3.21312	26068.5		3.21272	25890.7		3.21202	25951.3
11.569	7		11.569	4		3.21273	25733.3		3.21638	26015.2		3.21688	25805.9		3.21648	25703.2		3.21578	25927.1
11.5894	7		11.5894	6		3.21649	25618.9		3.22014	25957.9		3.22064	26070.2		3.22024	26044.8		3.21954	26023.3
11.6098	9		11.6098	5		3.22025	26068.6		3.2239	25842.5		3.2244	26172.4		3.224	26212.1		3.2233	26191.8
11.6302	9		11.6302	6		3.22401	26260.3		3.22766	25870.6		3.22816	25920.6		3.22776	25890.4		3.22706	25878.2
11.6506	8		11.6506	8		3.22777	26003.2		3.23142	25848.9		3.23192	26149.7		3.23152	26061.2		3.23082	25860.7
11.671	9		11.671	8		3.23153	25670.8		3.23518	25942.4		3.23568	26044.3		3.23528	25827		3.23458	25746.5
11.6914	8		11.6914	9		3.23529	25861.7		3.23894	25935.2		3.23944	25996.1		3.23904	25608.5		3.23834	26105.3
11.7118	6		11.7118	8		3.23905	25423		3.2427	25741.3		3.2432	26048.8		3.2428	26044.9		3.2421	26311.3
11.7322	6		11.7322	7		3.24281	25797.5		3.24646	25825.4		3.24696	25825.4		3.24656	25929.5		3.24586	25607.6
11.7526	5		11.7526	7		3.24657	26024.1		3.25022	25835.7		3.25072	26041.7		3.25032	25719.5		3.24962	25704.9
11.773	4		11.773	8		3.25033	26003.8		3.25398	25865.6		3.25448	26069.5		3.25408	26308.2		3.25338	26042.5
11.7934	3		11.7934	7		3.25409	25844.6		3.25774	25850.5		3.25824	26014.4		3.25784	26140.5		3.25714	26301.5
11.8138	2		11.8138	5		3.25785	25457.9		3.2615	25655.7		3.262	25849.6		3.2616	25789.1		3.2609	25721.9
11.8342	3		11.8342	8		3.26161	25681.8		3.26526	26085.7		3.26576	26388.3		3.26536	26100.7		3.26466	26256
11.8546	3		11.8546	7		3.26537	25881.6		3.26902	26236.8		3.26952	25894.2		3.26912	26117.1		3.26842	25967.2
11.875	2		11.875	6		3.26913	25892.5		3.27278	26265.6		3.27328	25629.4		3.27288	25730.6		3.27218	25863.1
11.8954	3		11.8954	6		3.27289	25686.7		3.27654	25964.7		3.27704	26030.2		3.27664	26140.2		3.27594	25780.6
11.9158	4		11.9158	6		3.27665	25490.9		3.2803	25660.7		3.2808	25846.1		3.2804	25958.3		3.2797	26125.1
11.9362	5		11.9362	6		3.28041	26015.6		3.28406	26060.2		3.28456	26054.2		3.28416	26024.5		3.28346	26098.8
11.9566	5		11.9566	6		3.28417	25742.5		3.28782	25854.2		3.28832	26173.7		3.28792	25773.2		3.28722	26131.1
11.977	4		11.977	6		3.28793	25660		3.29158	25636.5		3.29208	25676.6		3.29168	26099.1		3.29098	25889.8
11.9974	6		11.9974	6		3.29169	26209.9		3.29534	25874.3		3.29584	26456.7		3.29544	25993.3		3.29474	25965
12.0178	7		12.0178	6		3.29545	26167.1		3.2991	25893.6		3.2996	25955.5		3.2992	26082.3		3.2985	26334.9
12.0382	8		12.0382	8		3.29921	26223.1		3.30286	25974.9		3.30336	26169.6		3.30296	26097.5		3.30226	26048.8
12.0586	9		12.0586	9		3.30297	26107.1		3.30662	25947.7		3.30712	26392		3.30672	26125.6		3.30602	26289.9
12.079	8		12.079	8		3.30673	25976.6		3.31038	25889.7		3.31088	25722.6		3.31048	25890.7		3.30978	25703.3
12.0994	10		12.0994	8		3.31049	26145		3.31414	26060.6		3.31464	25976.2		3.31424	25946.8		3.31354	25974.3
12.1198	10		12.1198	8		3.31425	26201		3.3179	25559.2		3.3184	26245.4		3.318	26028.2		3.3173	26031.1
12.1402	10		12.1402	7		3.31801	26235.4		3.32166	25721.6		3.32216	25817.6		3.32176	25872.8		3.32106	26000.8
12.1606	11		12.1606	8		3.32177	26001		3.32542	25755.8		3.32592	25923.2		3.32552	25907.6		3.32482	25946.5
12.181	11		12.181	8		3.32553	25801		3.32918	26054.9		3.32968	26420.6		3.32928	25980.4		3.32858	25997.1
12.2014	11		12.2014	7		3.32929	25855.4		3.33294	25768.2		3.33344	25935.7		3.33304	25780		3.33234	26083.7
12.2218	11		12.2218	7		3.33305	25837.4		3.3367	25954.7		3.3372	25926.9		3.3368	25921.9		3.3361	26063
12.2422	11		12.2422	7		3.33681	25464.5		3.34046	25663.5		3.34096	25582.1		3.34056	25756.6		3.33986	26081.1
12.2626	12		12.2626	8		3.34057	26036.9		3.34422	25799.9		3.34472	26037.9		3.34432	26212.8		3.34362	25863.1
12.283	13		12.283	7		3.34433	25869.7		3.34798	25779.8		3.34848	26124		3.34808	25599.9		3.34738	25716.9
12.3034	14		12.3034	8		3.34809	26127.3		3.35174	25855.2		3.35224	26218		3.35184	25804.5		3.35114	25825.9
12.3238	13		12.3238	7		3.35185	25822.9		3.3555	25993.1		3.356	25835.3		3.3556	25740.6		3.3549	26013.2
12.3442	12		12.3442	7		3.35561	25836.8		3.35926	25566.8		3.35976	25795.2		3.35936	25783.6		3.35866	25918.1
12.3646	11		12.3646	7		3.35937	25956.7		3.36302	26138.4		3.36352	25938.5		3.36312	26068.7		3.36242	26322.1
12.385	11		12.385	8		3.36313	26451.9		3.36678	26471.3		3.36728	26566.2		3.36688	26139.4		3.36618	26468.2
12.4054	10		12.4054	8		3.36689	25907.6		3.37054	25807.6		3.37104	26205.7		3.37064	25839		3.36994	26113.5
12.4258	9		12.4258	7		3.37065	26126.9		3.3743	26204.1		3.3748	25853.6		3.3744	26146.7		3.3737	25853.6
12.4462	8		12.4462	7		3.37441	25542		3.37807	25842.4		3.37856	25567.3		3.37816	25539.1		3.37746	26278.5
12.4666	5		12.4666	8		3.37818	25533.6		3.38183	25614.2		3.38233	25476.4		3.38193	25555.9		3.38123	25898.5
12.487	4		12.487	7		3.38194	25917.8		3.38559	25943.6		3.38609	25841.3		3.38569	25664.3		3.38499	26048.8
12.5074	6		12.5074	6		3.3857	25988.3		3.38935	25911.3		3.38985	26077.2		3.38945	25834.4		3.38875	25862.4
12.5278	6		12.5278	6		3.38946	25919		3.39311	25644.9		3.39361	25944.7		3.39321	26365.3		3.39251	25974.4
12.5482	7		12.5482	6		3.39322	25895.4		3.39687	25914		3.39737	25884.6		3.39697	25818.1		3.39627	25992.4
12.5686	7		12.5686	6		3.39698	25845.1		3.40063	26021.5		3.40113	25558.4		3.40073	25775.2		3.40003	26080.6
12.589	6		12.589	5		3.40074	26159.6		3.40439	25953.6		3.40489	26017.3		3.40449	26213.4		3.40379	25994.4
12.6094	6		12.6094	7		3.4045	25796.5		3.40815	25888.1		3.40865	26213.4		3.40825	26048.8		3.40755	26145.2
12.6298	5		12.6298	7		3.40826	26002.8		3.41191	25752.6		3.41241	25454.2		3.41201	25757.3		3.41131	26235.1
12.6502	5		12.6502	13		3.41202	25672.2		3.41567	25858.4		3.41617	25639.1		3.41577	25908.2		3.41507	25813.6
12.6706	6		12.6706	18		3.41578	26108.7		3.41943	25815		3.41993	26264		3.41953	26164.4		3.41883	26375.5
12.691	6		12.691	24		3.41954	25828.6		3.42319	25820.8		3.42369	25943.5		3.42329	25467.3		3.42259	26069.2
12.7114	9		12.7114	28		3.4233	25921.8		3.42695	26099.5		3.42745	26059.5		3.42705	26215.8		3.42635	26247.1
12.7318	9		12.7318	34		3.42706	25662		3.43071	25699.8		3.43121	25761		3.43081	25671.7		3.43011	26010.6
12.7522	11		12.7522	37		3.43082	26067.2		3.43447	25918.9		3.43497	25874.3		3.43457	26020.7		3.43387	26081.8
12.7726	13		12.7726	38		3.43458	25940		3.43823	25924.2		3.43873	26049.8		3.43833	25707.5		3.43763	25927.1
12.793	18		12.793	37		3.43834	25641.5		3.44199	25842.6		3.44249	25578.3		3.44209	25966		3.44139	25930
12.8134	21		12.8134	35		3.4421	26043.4		3.44575	25843.3		3.44625	26056.6		3.44585	25737.1		3.44515	26001
12.8338	26		12.8338	30		3.44586	26214.6		3.44951	25918.5		3.45001	25847		3.44961	26132.1		3.44891	25767.2
12.8542	31		12.8542	25		3.44962	25940.9		3.45327	25839.6		3.45377	26149		3.45337	26013.9		3.45267	26068.7
12.8746	36		12.8746	20		3.45338	25791.8		3.45703	26147.4		3.45753	26149.3		3.45713	26155.8		3.45643	26292.4
12.895	41		12.895	15		3.45714	25464.6		3.46079	25371.8		3.46129	25575.7		3.46089	25481.1		3.46019	25544.5
12.9154	42		12.9154	8		3.4609	25999.5		3.46455	26184		3.46505	26103.3		3.46465	25904.9		3.46395	26036.6
12.9358	44		12.9358	9		3.46466	25556.6		3.46831	25557.5		3.46881	26162.2		3.46841	25717.1		3.46771	25879.6
12.9562	45		12.9562	7		3.46842	25750.7		3.47207	25654.5		3.47257	25756.1		3.47217	25576.4		3.47147	25748.9
12.9766	43		12.9766	7		3.47219	25324.7		3.47584	25385.4		3.47634	25456.2		3.47594	25495.2		3.47524	25708.3
12.997	39		12.997	7		3.47595	25585		3.4796	25538.7		3.4801	25592.3		3.4797	25752.9		3.479	25723.9
13.0174	34		13.0174	9		3.47971	25426.9		3.48336	25303.8		3.48386	25485.8		3.48346	25626.1		3.48276	25516.5
13.0378	28		13.0378	9		3.48347	25678.6		3.48712	25574.2		3.48762	25391.2		3.48722	25699.8		3.48652	25878.2
13.0582	22		13.0582	7		3.48723	25309.1		3.49088	25472.9		3.49138	25651.5		3.49098	25554.8		3.49028	25800.6
13.0786	18		13.0786	7		3.49099	25698.3		3.49464	25649.7		3.49514	25469		3.49474	25714.8		3.49404	25647.8
13.099	14		13.099	7		3.49475	25555.3		3.4984	25300.6		3.4989	25381.5		3.4985	25228.9		3.4978	25595.8
13.1194	9		13.1194	7		3.49851	25631		3.50216	25503.2		3.50266	25895		3.50226	25536.5		3.50156	25822.8
13.1398	8		13.1398	7		3.50227	25587.2		3.50592	25516.1		3.50642	25759.8		3.50602	25531.8		3.50532	25776.4
13.1602	9		13.1602	7		3.50603	25875.3		3.50968	25900.8		3.51018	25906.2		3.50978	25864.3		3.50908	25805.1
13.1806	8		13.1806	7		3.50979	25544.1		3.51344	25516.7		3.51394	25510.3		3.51354	25635.5		3.51284	25686.7
13.201	7		13.201	5		3.51355	25717.5		3.5172	25851.1		3.5177	25967.1		3.5173	25798.6		3.5166	26026
13.2214	7		13.2214	6		3.51731	25528.3		3.52096	25539.4		3.52146	25580.2		3.52106	25750.8		3.52036	25493
13.2418	6		13.2418	6		3.52107	25863.7		3.52472	25820.1		3.52522	26079.7		3.52482	26017.6		3.52412	25737.6
13.2622	5		13.2622	5		3.52483	25945.9		3.52848	25803.7		3.52898	25403.8		3.52858	25732.5		3.52788	25870.2
13.2826	3		13.2826	5		3.52859	25805.9		3.53224	25528.6		3.53274	26031		3.53234	25824.5		3.53164	25707.2
13.303	4		13.303	5		3.53235	25841.8		3.536	25527.2		3.5365	25858.4		3.5361	25619.7		3.5354	25572.6
13.3234	4		13.3234	4		3.53612	26004		3.53977	25895.2		3.54027	25991.1		3.53987	25910.9		3.53917	26025.1
13.3438	3		13.3438	2		3.53988	25755.2		3.54353	25829.5		3.54403	25892.7		3.54363	25722.7		3.54293	26008.8
13.3642	3		13.3642	3		3.54364	26158.5		3.54729	26102.6		3.54779	26180.8		3.54739	25853.9		3.54669	26269.3
13.3846	3		13.3846	2		3.5474	25856.6		3.55105	25884.6		3.55155	25856.6		3.55115	25581.3		3.55045	25938.8
13.405	3		13.405	2		3.55116	26081.2		3.55481	26246.6		3.55531	26312		3.55491	25849.4		3.55421	26152.2
13.4254	3		13.4254	3		3.55492	25731		3.55857	26129.7		3.55907	26112		3.55867	25971.6		3.55797	25916.3
13.4458	3		13.4458	3		3.55868	25839.6		3.56233	25826.7		3.56283	26106.1		3.56243	25868.2		3.56173	26328.2
13.4662	2		13.4662	2		3.56244	26506.7		3.56609	26321.7		3.56659	26711.7		3.56619	26504.8		3.56549	26535.3
13.4866	2		13.4866	2		3.5662	26426.1		3.56985	25969		3.57035	26189.6		3.56995	26333.2		3.56925	26268.4
13.507	2		13.507	3		3.56996	26080.2		3.57361	26002.1		3.57411	25940.9		3.57371	26304.2		3.57301	25889.1
13.5274	1		13.5274	4		3.57372	25884.2		3.57737	26294.1		3.57787	26213.6		3.57747	25767.1		3.57677	26220.9
13.5478	1		13.5478	4		3.57748	25770.7		3.58113	25534.9		3.58163	25792.2		3.58123	25982.3		3.58053	26035.5
13.5682	1		13.5682	4		3.58124	26349.6		3.58489	26359.8		3.58539	26184.2		3.58499	26376.6		3.58429	26517.8
13.5886	3		13.5886	5		3.585	26101.7		3.58865	26149.2		3.58915	25999.3		3.58875	26110.1		3.58805	26032.8
13.609	3		13.609	5		3.58876	26326.8		3.59241	26341.1		3.59291	26724.3		3.59251	26341.1		3.59181	26393.7
13.6294	3		13.6294	6		3.59253	25832.1		3.59618	25977.6		3.59668	25948.1		3.59628	26221.6		3.59558	26470.3
13.6498	4		13.6498	6		3.59629	26445.8		3.59994	26253.8		3.60044	26459.1		3.60004	26232.9		3.59934	26509.5
13.6702	4		13.6702	6		3.60005	25876.5		3.6037	26246.9		3.6042	25974.3		3.6038	26181.3		3.6031	26297.2
13.6906	4		13.6906	6		3.60381	26466.3		3.60746	26375.1		3.60796	26323.9		3.60756	26192.6		3.60686	26336.9
13.711	3		13.711	6		3.60757	26262.6		3.61122	26220.9		3.61172	26246.5		3.61132	25930		3.61062	26256.9
13.7314	3		13.7314	5		3.61133	26440.3		3.61498	26347.2		3.61548	26561.5		3.61508	26529.6		3.61438	26600
13.7518	3		13.7518	5		3.61509	26110.1		3.61874	26184.4		3.61924	25984.8		3.61884	26065.5		3.61814	25912.3
13.7722	2		13.7722	4		3.61885	26529.7		3.6225	26702.6		3.623	26630.6		3.6226	26340.1		3.6219	26610.1
13.7926	3		13.7926	4		3.62261	26240.6		3.62626	26183.5		3.62676	26561.5		3.62636	26107.4		3.62566	26460.6
13.813	4		13.813	3		3.62637	26204.6		3.63002	26405.3		3.63052	26382.9		3.63012	26058.1		3.62942	26402.5
13.8334	5		13.8334	3		3.63013	26324.6		3.63378	26148.1		3.63428	26305.9		3.63388	26211.6		3.63318	26282.6
13.8538	5		13.8538	3		3.63389	26344.7		3.63754	26431.8		3.63804	26783.6		3.63764	26291		3.63694	26417.9
13.8742	6		13.8742	2		3.63765	26235.2		3.64131	26130.9		3.64181	26188.8		3.64141	26349		3.64071	26130.9
13.8946	5		13.8946	2		3.64142	25955.7		3.64507	25976.2		3.64557	26537.4		3.64517	26323.1		3.64447	26152.4
13.915	6		13.915	2		3.64518	26289.5		3.64883	26042.5		3.64933	26226.5		3.64893	26060.3		3.64823	26242.5
13.9354	7		13.9354	1		3.64894	26058.8		3.65259	26351.7		3.65309	26595.8		3.65269	26426.8		3.65199	26553.5
13.9558	7		13.9558	2		3.6527	26388.3		3.65635	26281		3.65685	26101.1		3.65645	26201.9		3.65575	26400.5
13.9762	6		13.9762	2		3.65646	26096.9		3.66011	26025.6		3.66061	26493.6		3.66021	26140.5		3.65951	26806
13.9966	5		13.9966	3		3.66022	26132.7		3.66387	26292.4		3.66437	26326.4		3.66397	26319.8		3.66327	26549.3
14.017	4		14.017	3		3.66398	26675.6		3.66763	26648.1		3.66813	26633.9		3.66773	26430.9		3.66703	26646.2
14.0374	4		14.0374	3		3.66774	26409.4		3.67139	26520.5		3.67189	26648.5		3.67149	26147.7		3.67079	26639.1
14.0578	3		14.0578	3		3.6715	26347.6		3.67515	26203.5		3.67565	26403.8		3.67525	26688.4		3.67455	26527.4
14.0782	3		14.0782	3		3.67526	26048.8		3.67891	26237.8		3.67941	26582.8		3.67901	26325		3.67831	26400.2
14.0986	4		14.0986	2		3.67902	26575.3		3.68267	26544.5		3.68317	26754.6		3.68277	26282.1		3.68207	26350.3
14.119	4		14.119	2		3.68279	26714.2		3.68644	26269.4		3.68694	26585.7		3.68654	26632		3.68584	26633
14.1394	3		14.1394	2		3.68655	26939		3.6902	27041.7		3.6907	26941.9		3.6903	26540.4		3.6896	26911.8
14.1598	3		14.1598	2		3.69031	26425.6		3.69396	26461.8		3.69446	26462.8		3.69406	26543.6		3.69336	26499
14.1802	3		14.1802	1		3.69407	26573		3.69772	26871.7		3.69822	26662.9		3.69782	26735.9		3.69712	26887.7
14.2006	4		14.2006	1		3.69783	26621.5		3.70148	26497.3		3.70198	26850.1		3.70158	26820		3.70088	26653.5
14.221	4		14.221	1		3.70159	26800.2		3.70524	26908.9		3.70574	27025.2		3.70534	26455		3.70464	27290
14.2414	3		14.2414	2		3.70535	26867.7		3.709	26614.8		3.7095	27041.5		3.7091	26966.2		3.7084	26789.6
14.2618	2		14.2618	2		3.70911	26972.4		3.71276	26926.5		3.71326	26835.6		3.71286	27185		3.71216	27108.2
14.2822	1		14.2822	1		3.71287	26806.2		3.71652	27194.1		3.71702	27165.9		3.71662	26886.9		3.71592	27072
14.3026	1		14.3026	1		3.71663	27110.6		3.72028	27242.8		3.72078	27507.2		3.72038	27317.2		3.71968	27400.7
14.323	1		14.323	2		3.72039	27043.3		3.72405	27193.5		3.72454	27400.8		3.72414	27384.6		3.72344	27216.4
14.3434	0		14.3434	2		3.72416	27282.3		3.72781	27682.2		3.72831	27420.9		3.72791	27669.1		3.72721	27925.7
14.3638	0		14.3638	2		3.72792	27336.5		3.73157	27456.8		3.73207	27539.6		3.73167	27345.9		3.73097	27288.5
14.3842	0		14.3842	3		3.73168	27671.8		3.73533	27886.9		3.73583	27841		3.73543	27822.3		3.73473	27732.6
14.4046	0		14.4046	3		3.73544	27517.4		3.73909	27228.6		3.73959	27646.5		3.73919	27686.4		3.73849	28012.3
14.425	0		14.425	3		3.7392	27930.8		3.74285	28035.5		3.74335	27960.6		3.74295	28238.1		3.74225	28309.2
14.4454	0		14.4454	4		3.74296	27231.3		3.74661	27761.7		3.74711	28091		3.74671	27995.1		3.74601	28121.3
14.4658	0		14.4658	4		3.74672	27946.5		3.75037	27941.8		3.75087	28285.3		3.75047	28210.9		3.74977	28046.3
14.4862	0		14.4862	5		3.75048	28005.4		3.75413	28186.8		3.75463	28387.2		3.75423	28225.6		3.75353	28339.9
14.5066	0		14.5066	5		3.75424	28393.8		3.75789	28596.2		3.75839	28628		3.75799	28359.1		3.75729	28643
14.527	0		14.527	5		3.758	28128.3		3.76166	27745.9		3.76215	28204.8		3.76175	28140.3		3.76105	28238
14.5474	0		14.5474	5		3.76177	28673.6		3.76542	28957.7		3.76592	29407.2		3.76552	28907.9		3.76482	29224.5
14.5678	1		14.5678	4		3.76553	28631.9		3.76918	28788.4		3.76968	28662.2		3.76928	29030.3		3.76858	28901.3
14.5882	1		14.5882	4		3.76929	29162.8		3.77294	29401.1		3.77344	29326.4		3.77304	29713.1		3.77234	29473.9
14.6086	1		14.6086	4		3.77305	29081		3.7767	28869		3.7772	29302.4		3.7768	29147.9		3.7761	29142.3
14.629	1		14.629	3		3.77681	28875.1		3.78046	29500.9		3.78096	29887		3.78056	29911.8		3.77986	29914.6
14.6494	1		14.6494	2		3.78057	29743.1		3.78422	29841		3.78472	29948.4		3.78432	29808		3.78362	29760
14.6698	1		14.6698	2		3.78433	30302.6		3.78798	30427.2		3.78848	30850.6		3.78808	30769.1		3.78738	30560.2
14.6902	1		14.6902	2		3.78809	29966		3.79174	30359.4		3.79224	30527.2		3.79184	30287.3		3.79114	30914.8
14.7106	1		14.7106	1		3.79185	30941.8		3.7955	31064.2		3.796	30992.1		3.7956	31116.4		3.7949	31398.3
14.731	1		14.731	2		3.79562	30545.8		3.79927	31259.1		3.79977	31192.7		3.79937	31193.6		3.79867	30928.7
14.7514	2		14.7514	3		3.79938	31024.7		3.80303	30952.9		3.80353	31242		3.80313	30980		3.80243	31582.4
14.7718	2		14.7718	3		3.80314	31066.4		3.80679	31153.1		3.80729	30827		3.80689	31023.1		3.80619	31041.9
14.7922	3		14.7922	3		3.8069	31520		3.81055	31056.8		3.81105	31025.9		3.81065	31043.7		3.80995	31248.7
14.8126	3		14.8126	4		3.81066	30687.6		3.81431	30477.4		3.81481	30663.6		3.81441	30371.3		3.81371	30665.5
14.833	3		14.833	3		3.81442	30683.8		3.81807	30609.1		3.81857	31231.1		3.81817	30377.5		3.81747	30702.5
14.8534	4		14.8534	4		3.81818	30344.1		3.82183	29942.7		3.82233	30359.1		3.82193	29908.8		3.82123	30392.9
14.8738	4		14.8738	4		3.82194	30055.9		3.82559	29958		3.82609	30444		3.82569	30489.7		3.82499	30138
14.8942	3		14.8942	3		3.8257	30223.1		3.82935	29893.7		3.82985	30178		3.82945	29757.6		3.82875	29753
14.9146	3		14.9146	2		3.82947	30319.1		3.83312	29686.1		3.83362	30085.2		3.83322	29752		3.83252	30236.5
14.935	2		14.935	2		3.83323	29757		3.83688	29846		3.83738	29797.3		3.83698	29574.4		3.83628	29808.5
14.9554	1		14.9554	2		3.83699	29810.7		3.84064	29541.3		3.84114	29710.7		3.84074	29658.9		3.84004	29966.2
14.9758	1		14.9758	1		3.84075	29468.6		3.8444	29327.3		3.8449	29602.5		3.8445	29392.4		3.8438	29588.5
14.9962	0		14.9962	0		3.84451	29850.1		3.84816	29541.1		3.84866	29528.1		3.84826	29669.6		3.84756	29732.8
15.0166	0		15.0166	1		3.84827	29124.5		3.85192	29162.2		3.85242	29385.9		3.85202	29270.8		3.85132	29696.4
15.037	0		15.037	1		3.85203	29728.3		3.85568	29413.3		3.85618	29671.3		3.85578	29262.7		3.85508	29586.2
15.0574	0		15.0574	1		3.85579	28945.6		3.85944	28983.8		3.85994	28976.3		3.85954	28648.5		3.85884	29352.6
15.0778	0		15.0778	1		3.85955	29563		3.8632	29064.6		3.8637	29435.8		3.8633	29350.4		3.8626	29380.7
15.0982	0		15.0982	2		3.86332	29315.5		3.86697	29385.7		3.86747	29618.7		3.86707	29426.2		3.86637	29808.3
15.1186	0		15.1186	2		3.86708	29315.4		3.87073	29140.9		3.87123	29421.8		3.87083	29047.3		3.87013	29170.3
15.139	0		15.139	3		3.87084	28422.8		3.87449	28652.9		3.87499	28837.9		3.87459	28434.7		3.87389	28484.4
15.1594	0		15.1594	4		3.8746	28766.7		3.87825	28799.7		3.87875	28939.9		3.87835	28773.2		3.87765	29305.6
15.1798	0		15.1798	2		3.87836	28633.2		3.88201	28693.2		3.88251	28826.2		3.88211	28697.8		3.88141	28833.7
15.2002	0		15.2002	4		3.88212	28891.3		3.88577	28888.6		3.88627	29008.6		3.88587	29029.8		3.88517	28877.5
15.2206	0		15.2206	4		3.88588	28774.1		3.88953	28770.4		3.89003	28570.7		3.88963	28607.6		3.88893	28821.2
15.241	0		15.241	4		3.88964	29135.6		3.89329	28870.6		3.89379	29391.3		3.89339	29313.2		3.89269	28974.8
15.2614	1		15.2614	4		3.89341	28381.9		3.89706	28782.5		3.89756	28968		3.89716	28718.5		3.89646	28957.8
15.2818	1		15.2818	5		3.89717	28753.2		3.90082	28875.9		3.90132	29133.5		3.90092	28891.9		3.90022	28860
15.3022	1		15.3022	5		3.90093	28641.9		3.90458	28584.1		3.90508	28526.2		3.90468	28850		3.90398	28928.4
15.3226	1		15.3226	4		3.90469	29017.3		3.90834	28885.8		3.90884	28841.6		3.90844	28590.9		3.90774	28830.4
15.343	1		15.343	5		3.90845	28600.2		3.9121	29014.2		3.9126	28836.6		3.9122	28632.9		3.9115	28767.5
15.3634	1		15.3634	4		3.91221	28639.8		3.91586	28551.5		3.91636	28809.8		3.91596	28673		3.91526	29081.3
15.3838	1		15.3838	5		3.91597	28722.5		3.91962	28492.4		3.92012	28637.8		3.91972	28517.3		3.91902	28841.2
15.4042	0		15.4042	5		3.91973	28842.1		3.92338	28925		3.92388	28911.9		3.92348	28802.6		3.92278	29038.1
15.4246	0		15.4246	5		3.9235	28592		3.92715	28704.9		3.92765	28980.4		3.92725	28702.9		3.92655	28849.3
15.445	0		15.445	5		3.92726	29233.2		3.93091	29158.2		3.93141	29200.4		3.93101	29205.1		3.93031	29335.5
15.4654	1		15.4654	4		3.93102	29042.2		3.93467	28801.9		3.93517	28601.3		3.93477	29029.2		3.93407	28846.2
15.4858	1		15.4858	6		3.93478	28837.8		3.93843	28845.3		3.93893	28747.4		3.93853	29043.7		3.93783	28920.7
15.5062	1		15.5062	5		3.93854	28826.1		3.94219	28727.7		3.94269	29085.8		3.94229	28719.3		3.94159	28898.3
15.5266	1		15.5266	4		3.9423	28877.7		3.94595	28915.5		3.94645	28874		3.94605	28842.6		3.94535	29142.4
15.547	1		15.547	4		3.94606	28579.3		3.94971	28829.9		3.95021	28874.4		3.94981	29228		3.94911	28937.5
15.5674	1		15.5674	4		3.94982	28845.7		3.95347	28655.5		3.95397	28949.6		3.95357	29132.4		3.95287	29232.6
15.5878	1		15.5878	4		3.95359	28877.2		3.95724	28765.5		3.95774	29043.8		3.95734	29025.5		3.95664	28754.5
15.6082	1		15.6082	3		3.95735	28617.1		3.961	28588.1		3.9615	28569		3.9611	28460.1		3.9604	28600.8
15.6286	1		15.6286	3		3.96111	28570.4		3.96476	28553.4		3.96526	28706.2		3.96486	28641.1		3.96416	28658.1
15.649	1		15.649	3		3.96487	29192.3		3.96852	28873.9		3.96902	29237.5		3.96862	28935.1		3.96792	29343
15.6694	1		15.6694	5		3.96863	28858.2		3.97228	28674.1		3.97278	28653.8		3.97238	28785.1		3.97168	29051.6
15.6898	1		15.6898	7		3.97239	29009.5		3.97604	28791.1		3.97654	28975.7		3.97614	28479.1		3.97544	28839.9
15.7102	1		15.7102	8		3.97615	28704.4		3.9798	28376.3		3.9803	28525.3		3.9799	28468.1		3.9792	28638.8
15.7306	1		15.7306	13		3.97991	28931.9		3.98356	28976.7		3.98406	28523.8		3.98366	28826.4		3.98296	29402.7
15.751	0		15.751	16		3.98368	28418.8		3.98733	28492.9		3.98783	28428		3.98743	28712.5		3.98673	28609.1
15.7714	1		15.7714	21		3.98744	29254.3		3.99109	28657.7		3.99159	28876.2		3.99119	28414		3.99049	28868.7
15.7918	2		15.7918	26		3.9912	28447.9		3.99485	28625		3.99535	28942.5		3.99495	28223.6		3.99425	28462
15.8122	1		15.8122	29		3.99496	29020.8		3.99861	28876.8		3.99911	29004		3.99871	28704.9		3.99801	28935.7
15.8326	4		15.8326	31		3.99872	28805.2		4.00237	28724.4		4.00287	28611.6		4.00247	28474.4		4.00177	28590
15.853	9		15.853	33		4.00248	28654.3		4.00613	28988.1		4.00663	28853.7		4.00623	28714.5		4.00553	28976.9
15.8734	11		15.8734	33		4.00624	28935.2		4.00989	28676.3		4.01039	28819.1		4.00999	28193.6		4.00929	28596.2
15.8938	12		15.8938	31		4.01	28837.9		4.01365	28809.3		4.01415	29140.3		4.01375	28760.2		4.01305	28901.7
15.9142	17		15.9142	29		4.01377	28852.2		4.01742	28713		4.01792	28433.7		4.01752	28656.5		4.01682	28889.8
15.9346	21		15.9346	25		4.01753	28615.7		4.02118	28989.7		4.02168	29141.7		4.02128	28735.5		4.02058	29152.7
15.955	25		15.955	21		4.02129	28695.1		4.02494	28727.5		4.02544	28697.9		4.02504	28622.9		4.02434	28807.1
15.9754	29		15.9754	18		4.02505	28816.3		4.0287	28672.9		4.0292	29274.1		4.0288	28999.2		4.0281	29316.3
15.9958	31		15.9958	14		4.02881	28870.5		4.03246	28564		4.03296	28669.6		4.03256	28669.6		4.03186	28649
16.0162	30		16.0162	12		4.03257	28971.4		4.03622	28948.6		4.03672	29005.1		4.03632	28921.3		4.03562	28783.6
16.0366	29		16.0366	9		4.03633	28962		4.03998	28436.7		4.04048	28633.5		4.04008	28511.4		4.03938	28565.4
16.057	28		16.057	9		4.0401	28770.1		4.04375	28780.4		4.04425	29015.1		4.04385	28784.1		4.04315	28655.5
16.0774	23		16.0774	8		4.04386	29027.9		4.04751	28647.9		4.04801	28721.9		4.04761	28587.8		4.04691	28827.3
16.0978	19		16.0978	6		4.04762	28956.9		4.05127	28966.3		4.05177	29114.3		4.05137	29056.8		4.05067	29218.9
16.1182	18		16.1182	5		4.05138	28763.3		4.05503	29050.6		4.05553	28706.2		4.05513	29083.9		4.05443	29121
16.1386	14		16.1386	5		4.05514	28778.2		4.05879	29064.9		4.05929	29148		4.05889	28969.6		4.05819	29292.7
16.159	7		16.159	6		4.0589	27712.8		4.06255	28038.6		4.06305	28392.9		4.06265	28275.1		4.06195	28268.7
16.1794	4		16.1794	5		4.06266	29039.9		4.06631	29223.8		4.06681	29307.2		4.06641	29295.8		4.06571	29344.2
16.1998	3		16.1998	4		4.06643	28691.4		4.07008	28779.8		4.07058	28881.3		4.07018	28777		4.06948	28953.7
16.2202	1		16.2202	5		4.07019	28698.5		4.07384	28778.5		4.07434	28654.8		4.07394	28736.6		4.07324	28984
16.2406	2		16.2406	5		4.07395	28271.7		4.0776	28459.6		4.0781	28269.9		4.0777	28068.4		4.077	28548.1
16.261	2		16.261	5		4.07771	28215.9		4.08136	28245		4.08186	28741.7		4.08146	28322.9		4.08076	28995.5
16.2814	2		16.2814	5		4.08147	28321.4		4.08512	28453.9		4.08562	28853.4		4.08522	28052.7		4.08452	28497.2
16.3018	1		16.3018	4		4.08523	28686.6		4.08888	28570.7		4.08938	28893.6		4.08898	28442.9		4.08828	28189.9
16.3222	1		16.3222	4		4.08899	28358		4.09264	27946.6		4.09314	28243.7		4.09274	28019.7		4.09204	28302.2
16.3426	1		16.3426	3		4.09275	28113		4.0964	28544.9		4.0969	28800.9		4.0965	28411.8		4.0958	28786
16.363	1		16.363	4		4.09652	28426.9		4.10017	28293.6		4.10067	28665.1		4.10027	28048.8		4.09957	28633.2
16.3834	2		16.3834	4		4.10028	28670.8		4.10393	28431.8		4.10443	28567.3		4.10403	28283.4		4.10333	28697.4
16.4038	3		16.4038	4		4.10404	28494.6		4.10769	28234.6		4.10819	28653.9		4.10779	28271		4.10709	28637.2
16.4242	3		16.4242	5		4.1078	28758.5		4.11145	28642.8		4.11195	28775.8		4.11155	28749.4		4.11085	28944.4
16.4446	3		16.4446	5		4.11156	28746		4.11521	28433		4.11571	28652		4.11531	28731.9		4.11461	28923.6
16.465	3		16.465	4		4.11532	28970.6		4.11897	28458.6		4.11947	28973.3		4.11907	28896.4		4.11837	29093.3
16.4854	3		16.4854	4		4.11908	29110.3		4.12273	28431.3		4.12323	28897.8		4.12283	28783.6		4.12213	29082
16.5058	2		16.5058	5		4.12285	29090		4.1265	29079		4.127	29049.5		4.1266	29171.1		4.1259	29127.8
16.5262	2		16.5262	6		4.12661	28909.8		4.13026	28934.4		4.13076	29153.3		4.13036	28903.1		4.12966	29202.5
16.5466	2		16.5466	6		4.13037	29028.5		4.13402	29048.2		4.13452	28947		4.13412	29026.7		4.13342	29149.5
16.567	1		16.567	6		4.13413	29192.2		4.13778	28799.7		4.13828	29158.7		4.13788	29274.3		4.13718	29192.2
16.5874	0		16.5874	6		4.13789	28986.6		4.14154	28830.5		4.14204	29220.2		4.14164	29134.2		4.14094	29031.4
16.6078	0		16.6078	5		4.14165	29016.3		4.1453	28841.5		4.1458	29114.8		4.1454	28903.8		4.1447	29201.3
16.6282	1		16.6282	5		4.14541	28894.5		4.14906	29330.3		4.14956	29339.7		4.14916	29082.3		4.14846	29404.5
16.6486	1		16.6486	5		4.14918	29156.8		4.15283	28888.3		4.15333	28898.7		4.15293	29009.8		4.15223	28959
16.669	2		16.669	6		4.15294	29214.4		4.15659	29004.8		4.15709	29511.8		4.15669	29366.8		4.15599	29546.8
16.6894	2		16.6894	6		4.1567	29158.3		4.16035	29382.3		4.16085	29100.9		4.16045	29039.9		4.15975	29079.7
16.7098	2		16.7098	6		4.16046	29027.6		4.16411	29116.8		4.16461	28897.4		4.16421	29026.6		4.16351	28901.1
16.7302	3		16.7302	6		4.16422	29349.7		4.16787	29097.9		4.16837	29432		4.16797	29365.6		4.16727	29581.8
16.7506	2		16.7506	6		4.16798	29358.8		4.17163	29433.3		4.17213	29799.1		4.17173	29403.5		4.17103	29653
16.771	2		16.771	7		4.17174	28959.5		4.17539	28725.1		4.17589	29267		4.17549	29129.4		4.17479	29155
16.7914	2		16.7914	7		4.17551	29356.8		4.17916	29287.3		4.17966	29433.8		4.17926	28989.7		4.17856	29496.8
16.8118	2		16.8118	6		4.17927	29197		4.18292	29018.2		4.18342	29366.4		4.18302	29035.1		4.18232	29023.9
16.8322	2		16.8322	5		4.18303	29425.6		4.18668	29593.2		4.18718	29464.9		4.18678	29023.8		4.18608	29507
16.8526	2		16.8526	5		4.18679	29158.1		4.19044	28885.2		4.19094	29479.2		4.19054	29299.1		4.18984	29259.2
16.873	1		16.873	5		4.19055	29520		4.1942	29478		4.1947	29563.9		4.1943	29136.4		4.1936	29510.7
16.8934	2		16.8934	3		4.19431	29314.2		4.19796	29360.1		4.19846	29398.5		4.19806	29060.4		4.19736	29608.4
16.9138	3		16.9138	2		4.19807	29336.9		4.20173	29705.1		4.20223	29623.8		4.20182	29459.3		4.20113	29782.6
16.9342	2		16.9342	3		4.20184	29577.3		4.20549	29320.9		4.20599	29241		4.20559	29124		4.20489	29598.7
16.9546	2		16.9546	3		4.2056	29702.7		4.20925	29899.4		4.20975	29929.5		4.20935	29831.6		4.20865	30037.7
16.975	2		16.975	3		4.20936	28859		4.21301	29097.1		4.21351	29632		4.21311	29230.8		4.21241	29587.4
16.9954	2		16.9954	4		4.21312	29564.3		4.21677	29637.4		4.21727	29985.5		4.21687	30063.2		4.21617	30234.5
17.0158	1		17.0158	5		4.21688	29360.3		4.22053	29479		4.22103	29568		4.22063	28909.6		4.21993	29727.5
17.0362	1		17.0362	5		4.22064	29450.2		4.22429	29599.2		4.22479	29974.8		4.22439	29657.3		4.22369	30158.4
17.0566	2		17.0566	5		4.22441	29206.5		4.22806	29325.1		4.22856	29415.3		4.22816	29196.4		4.22746	29719.7
17.077	2		17.077	6		4.22817	29721.2		4.23182	29854.8		4.23232	30265.7		4.23192	29416		4.23122	29868.7
17.0974	2		17.0974	6		4.23193	29247.9		4.23558	29405.7		4.23608	29505		4.23568	29147.7		4.23498	29682.3
17.1178	2		17.1178	6		4.23569	29637.8		4.23934	29797.1		4.23984	29998.3		4.23944	29704		4.23874	30131.5
17.1382	2		17.1382	7		4.23945	29814.1		4.2431	29552.9		4.2436	29315.9		4.2432	29421.8		4.2425	30134.9
17.1586	1		17.1586	7		4.24321	30017		4.24686	29943.6		4.24736	30187.5		4.24696	29840		4.24626	30169.2
17.179	2		17.179	7		4.24697	30328.4		4.25062	29715.3		4.25112	30014.4		4.25072	30151		4.25002	30156.6
17.1994	3		17.1994	9		4.25074	30341.1		4.25439	30122.2		4.25489	29923.4		4.25449	30329.7		4.25379	30150.8
17.2198	4		17.2198	9		4.2545	29685		4.25815	29513.2		4.25865	29797.9		4.25825	29597.7		4.25755	30077.2
17.2402	4		17.2402	8		4.25826	29928.8		4.26191	30184.7		4.26241	30061.4		4.26201	30208.1		4.26131	29807.4
17.2606	4		17.2606	7		4.26202	29398.8		4.26567	29501.1		4.26617	29948.9		4.26577	29755.5		4.26507	29778.1
17.281	4		17.281	9		4.26578	30328.4		4.26943	30670.2		4.26993	30389		4.26953	30355.9		4.26883	30580.3
17.3014	4		17.3014	10		4.26954	29985.9		4.27319	29941		4.27369	30162.5		4.27329	30100.3		4.27259	30165.2
17.3218	5		17.3218	9		4.2733	29700		4.27695	30152.1		4.27745	30365		4.27705	30106.1		4.27635	30124.9
17.3422	5		17.3422	9		4.27707	29681		4.28072	29809.8		4.28122	29813.6		4.28082	29820.1		4.28012	29963
17.3626	4		17.3626	12		4.28083	30033.9		4.28448	29899.5		4.28498	30004.5		4.28458	29876.5		4.28388	30214.3
17.383	4		17.383	14		4.28459	30057		4.28824	29817		4.28874	29981.7		4.28834	29912.8		4.28764	30218
17.4034	4		17.4034	16		4.28835	30188.2		4.292	29959.6		4.2925	30183.6		4.2921	29934		4.2914	30355.6
17.4238	5		17.4238	22		4.29211	30139.2		4.29576	29983.2		4.29626	30372.7		4.29586	30215.8		4.29516	30442.9
17.4442	6		17.4442	30		4.29587	29820.4		4.29952	30214		4.30002	30253.1		4.29962	30131		4.29892	30305.4
17.4646	6		17.4646	34		4.29963	29893.6		4.30329	30001.5		4.30379	30017.4		4.30339	30230.4		4.30269	30210.7
17.485	9		17.485	41		4.3034	30202.6		4.30705	30620.8		4.30755	30812.4		4.30715	30351.8		4.30645	30758
17.5054	12		17.5054	49		4.30716	30085.6		4.31081	30157.2		4.31131	29955.4		4.31091	29729.4		4.31021	30405.5
17.5258	14		17.5258	56		4.31092	30426.7		4.31457	30330.3		4.31507	30119.3		4.31467	30729.5		4.31397	30627.7
17.5462	16		17.5462	58		4.31468	30481.1		4.31833	30204.2		4.31883	30305.9		4.31843	30589.4		4.31773	30499
17.5666	20		17.5666	58		4.31844	30392.7		4.32209	30692.7		4.32259	30925.5		4.32219	30419.8		4.32149	30700.2
17.587	26		17.587	55		4.3222	30396		4.32585	30655.4		4.32635	30608.9		4.32595	30373.7		4.32525	30383.9
17.6074	31		17.6074	49		4.32597	30767.8		4.32962	30471		4.33012	30867.3		4.32972	30847.1		4.32902	31013
17.6278	34		17.6278	44		4.32973	30318.2		4.33338	30426.1		4.33388	30292.4		4.33348	30963.1		4.33278	30770.2
17.6482	40		17.6482	39		4.33349	31070.5		4.33714	31055.2		4.33764	30871.9		4.33724	30558.5		4.33654	31380.3
17.6686	45		17.6686	29		4.33725	30574.8		4.3409	30909.2		4.3414	30905.5		4.341	30816.2		4.3403	30734.2
17.689	52		17.689	23		4.34101	31102.1		4.34466	31038.5		4.34516	31602.6		4.34476	30933.7		4.34406	31382.7
17.7094	55		17.7094	18		4.34477	30930.1		4.34842	30606.4		4.34892	31128.7		4.34852	31069.9		4.34782	31309
17.7298	53		17.7298	15		4.34853	31259.5		4.35218	31575.6		4.35268	31736		4.35228	31845.7		4.35158	31584
17.7502	50		17.7502	10		4.3523	31095.1		4.35595	31247.8		4.35645	31632.2		4.35605	31507.5		4.35535	31291.5
17.7706	47		17.7706	10		4.35606	31744.8		4.35971	31753		4.36021	31975.1		4.35981	31271.2		4.35911	31676.9
17.791	41		17.791	11		4.35982	30891.8		4.36347	31034.1		4.36397	31193.1		4.36357	31211.6		4.36287	31086.8
17.8114	33		17.8114	12		4.36358	31836.1		4.36723	32190.8		4.36773	32103.1		4.36733	31997.1		4.36663	32253.5
17.8318	25		17.8318	10		4.36734	31778.9		4.37099	31927		4.37149	31965.7		4.37109	31738.4		4.37039	31950.1
17.8522	21		17.8522	8		4.3711	31776.1		4.37475	31811.5		4.37525	32223.8		4.37485	32020.5		4.37415	32349.8
17.8726	16		17.8726	7		4.37487	31572.4		4.37852	31684.6		4.37902	31475.7		4.37862	31468.4		4.37792	31596
17.893	10		17.893	7		4.37863	31906.9		4.38228	32238.3		4.38278	32587.5		4.38238	32208.4		4.38168	32466.7
17.9134	6		17.9134	7		4.38239	31771.9		4.38604	31954.8		4.38654	31627.6		4.38614	32036.8		4.38544	32228.2
17.9338	7		17.9338	6		4.38615	31965.4		4.3898	32442.4		4.3903	32544.6		4.3899	32248.4		4.3892	32692.7
17.9542	7		17.9542	4		4.38991	32296.7		4.39356	32047.3		4.39406	32466.5		4.39366	32258.3		4.39296	32613.7
17.9746	8		17.9746	5		4.39367	32628.7		4.39732	32647.4		4.39782	32787.8		4.39742	32327.1		4.39672	32840.3
17.995	6		17.995	6		4.39743	32115.3		4.40108	32449.3		4.40158	32527.8		4.40118	32195.7		4.40048	32525.9
18.0154	5		18.0154	6		4.4012	32808.2		4.40485	32877.7		4.40535	32718		4.40495	32948.2		4.40425	33076.9
18.0358	6		18.0358	5		4.40496	32868.1		4.40861	32513.1		4.40911	32894.4		4.40871	32663.9		4.40801	32984.3
18.0562	6		18.0562	6		4.40872	33201.5		4.41237	33149.6		4.41287	33573.3		4.41247	33137.9		4.41177	33418.7
18.0766	5		18.0766	5		4.41248	32823.2		4.41613	32893.3		4.41663	33247.9		4.41623	32951.8		4.41553	32865.1
18.097	4		18.097	5		4.41624	33075.7		4.41989	33068		4.42039	33205.2		4.41999	33203.2		4.41929	33324.1
18.1174	4		18.1174	6		4.42	32861.5		4.42365	33183		4.42415	33267.9		4.42375	32925.2		4.42305	33069
18.1378	4		18.1378	6		4.42376	32932.1		4.42741	33046.2		4.42791	33169.8		4.42751	33150.9		4.42681	33433
18.1582	4		18.1582	7		4.42753	33062.4		4.43118	32719.5		4.43168	32961.1		4.43128	33017.6		4.43058	33197.8
18.1786	4		18.1786	7		4.43129	33148		4.43494	33168.1		4.43544	33037		4.43504	33321.2		4.43434	33502
18.199	5		18.199	7		4.43505	33168.7		4.4387	32401		4.4392	33293		4.4388	33122.5		4.4381	33394.1
18.2194	4		18.2194	7		4.43881	33744.9		4.44246	33682.7		4.44296	33852.1		4.44256	33574.6		4.44186	34215.7
18.2398	3		18.2398	8		4.44257	32949.2		4.44622	33390		4.44672	33450.2		4.44632	33389		4.44562	33361.3
18.2602	3		18.2602	9		4.44633	33967.2		4.44998	33975.8		4.45048	34138.5		4.45008	33880.6		4.44938	34249.9
18.2806	4		18.2806	9		4.4501	33893.2		4.45375	33466.1		4.45425	34222.1		4.45385	33728.3		4.45315	34215.4
18.301	5		18.301	8		4.45386	34619.8		4.45751	34381.7		4.45801	34737.5		4.45761	34483.1		4.45691	34737.5
18.3214	4		18.3214	8		4.45762	34427.5		4.46127	34482.9		4.46177	34598.5		4.46137	34681.1		4.46067	34533.4
18.3418	3		18.3418	8		4.46138	34172.6		4.46503	34661.6		4.46553	34801.1		4.46513	34731.8		4.46443	34663.5
18.3622	4		18.3622	7		4.46514	35081.2		4.46879	35334.4		4.46929	35696.4		4.46889	34839.9		4.46819	35567.7
18.3826	4		18.3826	6		4.4689	35151.2		4.47255	35402		4.47305	35990.9		4.47265	35998.6		4.47195	36077.4
18.403	5		18.403	8		4.47266	35265.8		4.47631	35155.6		4.47681	35678.1		4.47641	35346.7		4.47571	35464.6
18.4234	5		18.4234	7		4.47643	35926.5		4.48008	36136.3		4.48058	36496.2		4.48018	35906		4.47948	36398.7
18.4438	5		18.4438	6		4.48019	36495.4		4.48384	36290.2		4.48434	36855.8		4.48394	35886.8		4.48324	36531.5
18.4642	5		18.4642	6		4.48395	36480.3		4.4876	36582.5		4.4881	36869.1		4.4877	36950.3		4.487	37129.9
18.4846	5		18.4846	5		4.48771	36506.5		4.49136	36893.5		4.49186	36599.1		4.49146	36833.1		4.49076	36988
18.505	5		18.505	6		4.49147	37123.1		4.49512	37493.8		4.49562	37722.4		4.49522	37363.2		4.49452	37651.3
18.5254	5		18.5254	7		4.49523	37319.9		4.49888	37031		4.49938	37731.1		4.49898	37157.3		4.49828	37608.7
18.5458	6		18.5458	8		4.49899	37801.1		4.50265	37910		4.50315	38039.5		4.50275	37779.5		4.50205	38121.9
18.5662	6		18.5662	7		4.50276	37141		4.50641	37664.9		4.50691	37672.8		4.50651	37509.6		4.50581	38012.9
18.5866	6		18.5866	7		4.50652	38381.4		4.51017	38685.4		4.51067	38737.6		4.51027	38422.7		4.50957	39313.2
18.607	5		18.607	7		4.51028	37748.1		4.51393	37899.1		4.51443	38148.9		4.51403	38205		4.51333	38104.3
18.6274	5		18.6274	9		4.51404	38663.2		4.51769	39066.1		4.51819	39995.9		4.51779	39432		4.51709	39500
18.6478	6		18.6478	10		4.5178	38689.9		4.52145	38932.8		4.52195	39023.3		4.52155	39386.2		4.52085	39696.1
18.6682	5		18.6682	10		4.52156	39291.6		4.52521	39555.4		4.52571	40098.4		4.52531	40045.9		4.52461	39790.9
18.6886	6		18.6886	12		4.52533	39180.2		4.52898	39811.5		4.52948	40400.3		4.52908	39874.6		4.52838	40183.3
18.709	6		18.709	13		4.52909	39852.2		4.53274	40044.3		4.53324	40724.8		4.53284	40636.8		4.53214	40791.7
18.7294	4		18.7294	14		4.53285	40076.5		4.5365	40878.5		4.537	41103.9		4.5366	40512.8		4.5359	40631.8
18.7498	4		18.7498	16		4.53661	41069.8		4.54026	41796.6		4.54076	41846.9		4.54036	41741.4		4.53966	42059.8
18.7702	5		18.7702	18		4.54037	41304.8		4.54402	41572.7		4.54452	41522.4		4.54412	41080.5		4.54342	41671.3
18.7906	8		18.7906	21		4.54413	42188		4.54778	42413.1		4.54828	43017.8		4.54788	42317.5		4.54718	42912.5
18.811	9		18.811	24		4.54789	42184		4.55154	42542.8		4.55204	42951.5		4.55164	42786.5		4.55094	42783.6
18.8314	10		18.8314	25		4.55166	43359.5		4.55531	43372.1		4.55581	44478.5		4.55541	43862		4.55471	44122.9
18.8518	11		18.8518	25		4.55542	43641.3		4.55907	43878.4		4.55957	44318.6		4.55917	44616.7		4.55847	44831.8
18.8722	14		18.8722	23		4.55918	44262.1		4.56283	44650.1		4.56333	45332.6		4.56293	45012.1		4.56223	45438.7
18.8926	15		18.8926	22		4.56294	44641.8		4.56659	44668.4		4.56709	45920.6		4.56669	45113.7		4.56599	45229
18.913	19		18.913	21		4.5667	46146.8		4.57035	46949.3		4.57085	47280.9		4.57045	47096.6		4.56975	47115.1
18.9334	22		18.9334	20		4.57046	46145.5		4.57411	46758.7		4.57461	47386.8		4.57421	46381.9		4.57351	47102.9
18.9538	23		18.9538	17		4.57422	47107.6		4.57788	47593		4.57838	48281		4.57797	47963.5		4.57727	47985.7
18.9742	23		18.9742	14		4.57799	47722.6		4.58164	48194.4		4.58214	48771.6		4.58174	48372.8		4.58104	48714.1
18.9946	22		18.9946	11		4.58175	48730.8		4.5854	48937.5		4.5859	49934.9		4.5855	49762.3		4.5848	49932.9
19.015	22		19.015	9		4.58551	49305.7		4.58916	50895.4		4.58966	51085.9		4.58926	50549		4.58856	51033.6
19.0354	22		19.0354	9		4.58927	50569.6		4.59292	52302.7		4.59342	52279		4.59302	52087.5		4.59232	52660
19.0558	22		19.0558	8		4.59303	51366.6		4.59668	52740.6		4.59718	53302.9		4.59678	52987.3		4.59608	52909.6
19.0762	21		19.0762	7		4.59679	53111.8		4.60044	54139.7		4.60094	54473.8		4.60054	54413.3		4.59984	54469.9
19.0966	17		19.0966	8		4.60056	53773.1		4.60421	55022.1		4.60471	55006.4		4.60431	55059.4		4.60361	55365.8
19.117	14		19.117	7		4.60432	55321.5		4.60797	56822.5		4.60847	57475.4		4.60807	56656.3		4.60737	57190.2
19.1374	12		19.1374	6		4.60808	55801.1		4.61173	57487.9		4.61223	57622		4.61183	57461.1		4.61113	58065.2
19.1578	11		19.1578	5		4.61184	57799.2		4.61549	59799.8		4.61599	60040.2		4.61559	59241.3		4.61489	59789
19.1782	10		19.1782	5		4.6156	58869.8		4.61925	60162.5		4.61975	61137.4		4.61935	60221.6		4.61865	61318.6
19.1986	10		19.1986	5		4.61936	60700		4.62301	62992		4.62351	63005.4		4.62311	62543.2		4.62241	63322.4
19.219	7		19.219	5		4.62312	62161.6		4.62677	64041.8		4.62727	65054.3		4.62687	64427.9		4.62617	65030.7
19.2394	4		19.2394	4		4.62689	64581.2		4.63054	66874.3		4.63104	67492.5		4.63064	66796.4		4.62994	67761.3
19.2598	3		19.2598	3		4.63065	65572.4		4.6343	68120.4		4.6348	69110.5		4.6344	68155.6		4.6337	69309.9
19.2802	4		19.2802	3		4.63441	68992.3		4.63806	71094.6		4.63856	72683.5		4.63816	71061.4		4.63746	71946.6
19.3006	5		19.3006	3		4.63817	69882.4		4.64182	73193.6		4.64232	73723.2		4.64192	73107.8		4.64122	73415
19.321	5		19.321	3		4.64193	73164.4		4.64558	77098.2		4.64608	78101.4		4.64568	77085.5		4.64498	78041.9
19.3414	5		19.3414	3		4.64569	75813.6		4.64934	79913.3		4.64984	80524.6		4.64944	79367.5		4.64874	80765.3
19.3618	5		19.3618	4		4.64945	79904.3		4.6531	83984.1		4.6536	85572.6		4.6532	84169.8		4.6525	85235.9
19.3822	4		19.3822	4		4.65322	82643.5		4.65687	86683.1		4.65737	88881.3		4.65697	87408.4		4.65627	88252.8
19.4026	4		19.4026	3		4.65698	88207.7		4.66063	92982.1		4.66113	94260.6		4.66073	93786.4		4.66003	94972
19.423	3		19.423	3		4.66074	90757.3		4.66439	96405.6		4.66489	97715.9		4.66449	97506.7		4.66379	97079.4
19.4434	3		19.4434	5		4.6645	98565.2		4.66815	104544		4.66865	105925		4.66825	104678		4.66755	106120
19.4638	4		19.4638	6		4.66826	102387		4.67191	109706		4.67241	111581		4.67201	110054		4.67131	111257
19.4842	3		19.4842	7		4.67202	109208		4.67567	118398		4.67617	120785		4.67577	118209		4.67507	119291
19.5046	2		19.5046	5		4.67578	114261		4.67943	124520		4.67993	126391		4.67953	124672		4.67883	125783
19.525	2		19.525	6		4.67955	126256		4.6832	138292		4.6837	140611		4.6833	138622		4.6826	139936
19.5454	2		19.5454	6		4.68331	138021		4.68696	152461		4.68746	156196		4.68706	153456		4.68636	155133
19.5658	3		19.5658	6		4.68707	150126		4.69072	169104		4.69122	173073		4.69082	170194		4.69012	171437
19.5862	3		19.5862	6		4.69083	163939		4.69448	186340		4.69498	189561		4.69458	187861		4.69388	188873
19.6066	3		19.6066	5		4.69459	184361		4.69824	211966		4.69874	217007		4.69834	214216		4.69764	214935
19.627	4		19.627	6		4.69835	204210		4.702	237898		4.7025	244542		4.7021	241428		4.7014	241879
19.6474	5		19.6474	7		4.70211	230324		4.70576	271567		4.70626	279173		4.70586	275702		4.70516	277259
19.6678	4		19.6678	7		4.70588	260416		4.70953	310555		4.71003	318890		4.70963	316831		4.70893	316839
19.6882	5		19.6882	6		4.70964	311594		4.71329	373789		4.71379	384532		4.71339	380232		4.71269	381611
19.7086	5		19.7086	7		4.7134	361113		4.71705	433002		4.71755	443801		4.71715	439420		4.71645	440408
19.729	6		19.729	9		4.71716	425583		4.72081	502921		4.72131	515468		4.72091	510199		4.72021	513113
19.7494	7		19.7494	8		4.72092	487286		4.72457	564362		4.72507	577552		4.72467	571165		4.72397	573373
19.7698	8		19.7698	9		4.72468	559977		4.72833	632088		4.72883	643182		4.72843	634649		4.72773	638894
19.7902	8		19.7902	10		4.72844	616923		4.73209	670534		4.73259	680082		4.73219	672521		4.73149	681698
19.8106	8		19.8106	12		4.73221	676336		4.73586	703407		4.73636	714047		4.73596	705704		4.73526	714961
19.831	7		19.831	12		4.73597	699885		4.73962	696300		4.74012	704313		4.73972	695061		4.73902	703959
19.8514	7		19.8514	10		4.73973	710970		4.74338	673265		4.74388	675779		4.74348	669134		4.74278	680141
19.8718	7		19.8718	10		4.74349	683868		4.74714	620837		4.74764	621895		4.74724	614057		4.74654	625707
19.8922	8		19.8922	11		4.74725	642932		4.7509	560476		4.7514	558027		4.751	553425		4.7503	564723
19.9126	7		19.9126	12		4.7623	379096		4.76595	310304		4.76645	309333		4.76605	304170		4.76535	313989
19.933	6		19.933	11		4.76606	325944		4.76971	267741		4.77021	268020		4.76981	264401		4.76911	271212
19.9534	5		19.9534	10		4.76982	280099		4.77347	233372		4.77397	232977		4.77357	231086		4.77287	235152
19.9738	6		19.9738	10		4.77358	239279		4.77723	203453		4.77773	202978		4.77733	200573		4.77663	204439
19.9942	6		19.9942	10		4.77734	212089		4.78099	182608		4.78149	182329		4.78109	179256		4.78039	183741
20.0146	6		20.0146	10		4.7811	185876		4.78475	162215		4.78525	161581		4.78485	160672		4.78415	163269
20.035	7		20.035	10		4.78486	170244		4.78851	149524		4.78901	148802		4.78861	147336		4.78791	150495
20.0554	7		20.0554	13		4.78863	151776		4.79228	135480		4.79278	135765		4.79238	134628		4.79168	136550
20.0758	7		20.0758	14		4.79239	141372		4.79604	126386		4.79654	127086		4.79614	125615		4.79544	127762
20.0962	6		20.0962	14		4.79615	127529		4.7998	115492		4.8003	115329		4.7999	114556		4.7992	116228
20.1166	6		20.1166	14		4.79991	120521		4.80356	109039		4.80406	109646		4.80366	108018		4.80296	110008
20.137	6		20.137	14		4.80367	109529		4.80732	99386		4.80782	101212		4.80742	99479		4.80672	101378
20.1574	7		20.1574	19		4.80743	104816		4.81108	95817.5		4.81158	96307.4		4.81118	95956.2		4.81048	97005.9
20.1778	8		20.1778	20		4.81119	96901.4		4.81484	89640.3		4.81534	89964.5		4.81494	89305.1		4.81424	90651
20.1982	9		20.1982	27		4.81496	93650.8		4.81861	86678.9		4.81911	87449.8		4.81871	86086.9		4.81801	87424.1
20.2186	9		20.2186	30		4.81872	86503.5		4.82237	81603.1		4.82287	81444.1		4.82247	80901.2		4.82177	82178.1
20.239	11		20.239	36		4.82248	83273		4.82613	78173.6		4.82663	78831.6		4.82623	77811.5		4.82553	78587.9
20.2594	13		20.2594	48		4.82624	78593.3		4.82989	74093.1		4.83039	74609.6		4.82999	74014.7		4.82929	75239.3
20.2798	14		20.2798	63		4.83	75977.8		4.83365	71514.3		4.83415	71799.9		4.83375	71514.3		4.83305	72060.6
20.3002	15		20.3002	79		4.83376	72031.2		4.83741	68604.7		4.83791	69022.4		4.83751	68003.1		4.83681	69278.7
20.3206	16		20.3206	101		4.83752	70973.2		4.84117	67466.8		4.84167	67526		4.84127	66417.4		4.84057	67768.6
20.341	18		20.341	128		4.84128	66595.7		4.84493	63069		4.84543	63608.9		4.84503	63115.1		4.84433	63744.4
20.3614	24		20.3614	150		4.84505	64920.1		4.8487	61975.4		4.8492	62596.2		4.8488	62480.1		4.8481	62831.4
20.3818	29		20.3818	172		4.84881	61821.3		4.85246	59456.2		4.85296	59540.4		4.85256	58798.5		4.85186	59672
20.4022	37		20.4022	182		4.85257	60746.9		4.85622	58537.9		4.85672	58652.4		4.85632	58359.7		4.85562	58773.8
20.4226	46		20.4226	183		4.85633	58468.4		4.85998	56100.9		4.86048	56495.3		4.86008	56188.2		4.85938	56194.9
20.443	61		20.443	177		4.86009	56347		4.86374	54452		4.86424	55003.2		4.86384	54289.2		4.86314	54551.8
20.4634	79		20.4634	160		4.86385	55550		4.8675	53283.4		4.868	53808.9		4.8676	53448.2		4.8669	53915.4
20.4838	98		20.4838	142		4.86761	54245		4.87126	52214.3		4.87176	52895.1		4.87136	52154.8		4.87066	53477.4
20.5042	113		20.5042	114		4.87137	52147.5		4.87503	49761.1		4.87553	50551.1		4.87512	50031.8		4.87442	50478.5
20.5246	132		20.5246	90		4.87514	51452.1		4.87879	49602.4		4.87929	50104.9		4.87889	49893.7		4.87819	49938
20.545	145		20.545	69		4.8789	49448.3		4.88255	47519.2		4.88305	47594.2		4.88265	47376		4.88195	47588.4
20.5654	151		20.5654	49		4.88266	49136.5		4.88631	47487		4.88681	48078.9		4.88641	47398.4		4.88571	47998.1
20.5858	149		20.5858	33		4.88642	47144		4.89007	45299.5		4.89057	45925.3		4.89017	45496.8		4.88947	45807.8
20.6062	142		20.6062	26		4.89018	47283.8		4.89383	45565		4.89433	45630.8		4.89393	45628.9		4.89323	45749.9
20.6266	131		20.6266	24		4.89394	45332.7		4.89759	43785.3		4.89809	44198.8		4.89769	44024.2		4.89699	44589.2
20.647	117		20.647	22		4.8977	45408.1		4.90135	44112.9		4.90185	44277.2		4.90145	43839.4		4.90075	44638
20.6674	96		20.6674	23		4.90146	44235.4		4.90512	42872.5		4.90562	43410		4.90521	43043.3		4.90451	43261.2
20.6878	77		20.6878	19		4.90523	44020.9		4.90888	43031.1		4.90938	43575.3		4.90898	43384.9		4.90828	43510.6
20.7082	57		20.7082	17		4.90899	43095.7		4.91264	42446.9		4.91314	42627.6		4.91274	41983.7		4.91204	42278.8
20.7286	43		20.7286	14		4.91275	42883.9		4.9164	41690.4		4.9169	42247.7		4.9165	42639.3		4.9158	42459.1
20.749	35		20.749	11		4.91651	41902.1		4.92016	40738.1		4.92066	41062.9		4.92026	41209.4		4.91956	41616.6
20.7694	28		20.7694	10		4.92027	42019.6		4.92392	41296.2		4.92442	41662.2		4.92402	41141		4.92332	41525.2
20.7898	23		20.7898	9		4.92403	40943.5		4.92768	40725.6		4.92818	40499		4.92778	40268.5		4.92708	40421.5
20.8102	23		20.8102	9		4.92779	41093.1		4.93144	40338.1		4.93194	40739.2		4.93154	40565.1		4.93084	40750.7
20.8306	20		20.8306	9		4.93155	39641.4		4.9352	38979		4.9357	39467.1		4.9353	39140.1		4.9346	39332.3
20.851	18		20.851	9		4.93532	40162.6		4.93897	39597.2		4.93947	39942.8		4.93907	39638.5		4.93837	39771
20.8714	16		20.8714	9		4.93908	39578.3		4.94273	38888.3		4.94323	39145.7		4.94283	38561.4		4.94213	39226
20.8918	16		20.8918	10		4.94284	39376.8		4.94649	38644.4		4.94699	38906.3		4.94659	38226		4.94589	39300.1
20.9122	14		20.9122	10		4.9466	38418.6		4.95025	37755.4		4.95075	38276.4		4.95035	37710.6		4.94965	38291.7
20.9326	12		20.9326	9		4.95036	38587.5		4.95401	37783		4.95451	38543.6		4.95411	38295.9		4.95341	38572.8
20.953	11		20.953	10		4.95412	38119.6		4.95777	37321.6		4.95827	37575.3		4.95787	37385.8		4.95717	37524.8
20.9734	9		20.9734	11		4.95788	37858.3		4.96153	37244.5		4.96203	37696.7		4.96163	37170.6		4.96093	38067.2
20.9938	6		20.9938	11		4.96164	36694		4.96529	35997.6		4.96579	36309.8		4.96539	35879.9		4.96469	36235.9
21.0142	5		21.0142	11		4.96541	38106.6		4.96906	37577.4		4.96956	37380.4		4.96916	37691.5		4.96846	37738
21.0346	6		21.0346	10		4.96917	36316.5		4.97282	36054.9		4.97332	36244.8		4.97292	35914.5		4.97222	36581.9
21.055	6		21.055	10		4.97293	36988.7		4.97658	36564.2		4.97708	36667.6		4.97668	36114.9		4.97598	36692.4
21.0754	5		21.0754	10		4.97669	35818.7		4.98034	35624		4.98084	35816.7		4.98044	35252.5		4.97974	35489.6
21.0958	3		21.0958	9		4.98045	36038.7		4.9841	35807.4		4.9846	35704.5		4.9842	35723.1		4.9835	36116.1
21.1162	3		21.1162	9		4.98421	35533.1		4.98786	35089.5		4.98836	35079.6		4.98796	35113.2		4.98726	35320.2
21.1366	3		21.1366	9		4.98797	35493.1		4.99162	35291.9		4.99212	35331.4		4.99172	34777.1		4.99102	35520.7
21.157	4		21.157	7		4.99173	34870		4.99538	34368.5		4.99588	34477.6		4.99548	34298.8		4.99478	34513.4
21.1774	4		21.1774	6		4.99549	34900.7		4.99914	34577.2		4.99964	34793.2		4.99924	34584.1		4.99854	34826.4
21.1978	4		21.1978	5		4.99926	34547.6		5.00291	33936.1		5.00341	34065		5.00301	34197.9		5.00231	33978.1
21.2182	4		21.2182	5		5.00302	34372		5.00667	34133.4		5.00717	34540.4		5.00677	34090.6		5.00607	34510.2
21.2386	5		21.2386	5		5.00678	33637.7		5.01043	33227.9		5.01093	33511.9		5.01053	33575.8		5.00983	33786.2
21.259	5		21.259	6		5.01054	33845.8		5.01419	33798.9		5.01469	33888		5.01429	33459.8		5.01359	33919.6
21.2794	4		21.2794	6		5.0143	32901.1		5.01795	32978		5.01845	32902.1		5.01805	32832.9		5.01735	33089.5
21.2998	4		21.2998	7		5.01806	33552.9		5.02171	33148.3		5.02221	33243.1		5.02181	33106.7		5.02111	33527.7
21.3202	5		21.3202	6		5.02182	33143.3		5.02547	32775.8		5.02597	33174.8		5.02557	32573.9		5.02487	32601.5
21.3406	5		21.3406	6		5.02558	33170.1		5.02923	32828.9		5.02973	32720.4		5.02933	32867.4		5.02863	32959.1
21.361	4		21.361	6		5.02934	32768.9		5.03299	32117.4		5.03349	32397.6		5.03309	32297.8		5.03239	32591.5
21.3814	3		21.3814	6		5.03311	32764.7		5.03676	32693.1		5.03726	32929.1		5.03686	32635.1		5.03616	32823.7
21.4018	3		21.4018	5		5.03687	32422.4		5.04052	32382.7		5.04102	32485		5.04062	32162.2		5.03992	32325
21.4222	2		21.4222	5		5.04063	32506.4		5.04428	32489		5.04478	32245.2		5.04438	32639		5.04368	32534.5
21.4426	3		21.4426	4		5.04439	32145		5.04804	31786.2		5.04854	31713.9		5.04814	31786.2		5.04744	32320.5
21.463	2		21.463	3		5.04815	32705.9		5.0518	32083		5.0523	32591.8		5.0519	32449.5		5.0512	32445.6
21.4834	2		21.4834	4		5.05191	31839.8		5.05556	31501.3		5.05606	31964.1		5.05566	31781.6		5.05496	31974
21.5038	2		21.5038	3		5.05567	32382.5		5.05932	31798.9		5.05982	32148.9		5.05942	31749.4		5.05872	31791.1
21.5242	3		21.5242	3		5.05943	31094.7		5.06308	31292.4		5.06358	31647.9		5.06318	31271		5.06248	31494
21.5446	2		21.5446	2		5.06319	31974.9		5.06684	31993.9		5.06734	31991.9		5.06694	31907.9		5.06624	32089.8
21.565	2		21.565	2		5.06695	32005.3		5.0706	31721.2		5.0711	31739.1		5.0707	31814.6		5.07	31917.9
21.5854	3		21.5854	4		5.07072	32203.6		5.07437	31836.1		5.07487	32185.6		5.07447	31779.3		5.07377	31682.7
21.6058	3		21.6058	5		5.07448	31501.3		5.07813	31238.7		5.07863	31459.3		5.07823	31247.5		5.07753	31484.7
21.6262	2		21.6262	7		5.07824	31564.5		5.08189	31438.7		5.08239	31660.5		5.08199	31526.1		5.08129	31395.5
21.6466	2		21.6466	8		5.082	31032.8		5.08565	30996.7		5.08615	30923.3		5.08575	31249.7		5.08505	31131.2
21.667	1		21.667	8		5.08576	31568.8		5.08941	32095.5		5.08991	31666.1		5.08951	31545.8		5.08881	31573.8
21.6874	1		21.6874	9		5.08952	30775.4		5.09317	30393		5.09367	30476.7		5.09327	30519.1		5.09257	30996.1
21.7078	2		21.7078	10		5.09328	31435.2		5.09693	31048.1		5.09743	31193.6		5.09703	31144.1		5.09633	31068.4
21.7282	3		21.7282	9		5.09704	30588.1		5.10069	30414		5.10119	30475.9		5.10079	30598.7		5.10009	30395.6
21.7486	4		21.7486	9		5.1008	30977.7		5.10445	30758.3		5.10495	31272.9		5.10455	30799.2		5.10385	31126.3
21.769	4		21.769	8		5.10456	30717.7		5.10821	30182.5		5.10871	30743.7		5.10831	30538.3		5.10761	30911.1
21.7894	4		21.7894	7		5.10833	30930		5.11198	30678.7		5.11248	30718.4		5.11208	30752.2		5.11138	30910.2
21.8098	5		21.8098	6		5.11209	30295.6		5.11574	30001		5.11624	30475.3		5.11584	30452.8		5.11514	30523.5
21.8302	5		21.8302	3		5.11585	30486.6		5.1195	31010.6		5.12	30641.3		5.1196	30589.1		5.1189	31035.8
21.8506	6		21.8506	4		5.11961	30079.6		5.12326	29908.7		5.12376	29962.7		5.12336	30149.4		5.12266	30044.3
21.871	6		21.871	4		5.12337	30514.5		5.12702	30151.6		5.12752	30512.5		5.12712	30350.4		5.12642	30465.1
21.8914	5		21.8914	5		5.12713	30158.3		5.13078	29667.2		5.13128	30306.2		5.13088	30017.5		5.13018	30141.5
21.9118	4		21.9118	4		5.13089	30134.1		5.13454	29877.3		5.13504	30288.2		5.13464	30024.6		5.13394	30053.7
21.9322	4		21.9322	4		5.13465	29640.3		5.1383	29603.1		5.1388	29905.5		5.1384	29768.5		5.1377	29991.7
21.9526	3		21.9526	3		5.13841	30139.1		5.14206	30173.9		5.14256	30138.1		5.14216	30231.6		5.14146	30476.3
21.973	3		21.973	4		5.14217	29596.6		5.14582	29479.5		5.14632	29520.8		5.14592	29810.1		5.14522	29569
21.9934	4		21.9934	6		5.14593	30311.2		5.14958	30062.4		5.15008	29905.3		5.14968	30395.2		5.14898	30450.8
22.0138	3		22.0138	7		5.1497	29498.5		5.15335	29414.8		5.15385	29198.2		5.15345	29335		5.15275	29142
22.0342	2		22.0342	8		5.15346	29877.7		5.15711	30027.3		5.15761	30222.9		5.15721	29916.8		5.15651	30030.3
22.0546	2		22.0546	9		5.15722	29864.7		5.16087	29755.6		5.16137	29300.4		5.16097	29673		5.16027	30038.8
22.075	2		22.075	10		5.16098	29707.1		5.16463	29338		5.16513	29639.3		5.16473	29123.9		5.16403	29475.6
22.0954	2		22.0954	12		5.16474	29813.5		5.16839	29475.2		5.16889	29357.2		5.16849	29508.6		5.16779	29670.9
22.1158	2		22.1158	14		5.1685	30123.3		5.17215	29570		5.17265	29984.7		5.17225	29649.2		5.17155	30003.5
22.1362	2		22.1362	17		5.17226	29316.6		5.17591	29302.9		5.17641	29333.2		5.17601	29493.9		5.17531	29093.2
22.1566	5		22.1566	19		5.17602	29282.3		5.17967	29296.8		5.18017	29718.3		5.17977	29320.1		5.17907	29177.7
22.177	7		22.177	20		5.17978	28670.6		5.18343	28700.1		5.18393	28508.4		5.18353	28848.1		5.18283	28698.2
22.1974	8		22.1974	21		5.18354	29398.6		5.18719	29073.9		5.18769	29220.3		5.18729	29098.2		5.18659	29441.3
22.2178	9		22.2178	22		5.1873	28611.9		5.19095	28143.7		5.19145	28535.1		5.19105	28418.6		5.19035	28429.2
22.2382	10		22.2382	23		5.19106	28826.6		5.19472	29180.4		5.19522	28846		5.19482	29081.3		5.19412	29030.7
22.2586	12		22.2586	23		5.19483	28446.7		5.19848	28450.6		5.19898	28320.4		5.19858	28522.5		5.19788	28923.7
22.279	15		22.279	22		5.19859	29238.3		5.20224	28750.9		5.20274	28865		5.20234	28739.3		5.20164	29201.5
22.2994	17		22.2994	19		5.20235	28554.6		5.206	28357.4		5.2065	28613.8		5.2061	28413.6		5.2054	28872.1
22.3198	17		22.3198	15		5.20611	28804.3		5.20976	28307.4		5.21026	28730.3		5.20986	28740.7		5.20916	28939.9
22.3402	18		22.3402	11		5.20987	27976.3		5.21352	27955.2		5.21402	28353.4		5.21362	28124.6		5.21292	28402.2
22.3606	17		22.3606	9		5.21363	28936.7		5.21728	29232.7		5.21778	28936.7		5.21738	28750.6		5.21668	28977.3
22.381	16		22.381	7		5.21739	28645.6		5.22104	28506.5		5.22154	28320.6		5.22114	28256.3		5.22044	28510.4
22.4014	15		22.4014	6		5.22115	28601.6		5.2248	28625.3		5.2253	28720.3		5.2249	28812.3		5.2242	29020
22.4218	14		22.4218	6		5.22491	28572.8		5.22856	28629		5.22906	28732.7		5.22866	28837.3		5.22796	28552.5
22.4422	14		22.4422	5		5.22867	28893.8		5.23232	29050.7		5.23282	28944.5		5.23242	28973.3		5.23172	28750.8
22.4626	13		22.4626	4		5.23243	28116.8		5.23608	28064.7		5.23658	28501.2		5.23618	27933.4		5.23548	28242.4
22.483	11		22.483	6		5.23619	28547.9		5.23984	28647.8		5.24034	28819.1		5.23994	28546.9		5.23924	28631.1
22.5034	10		22.5034	7		5.23995	28533.7		5.24361	28215.3		5.24411	28491.7		5.24371	28326.7		5.24301	28545.4
22.5238	9		22.5238	9		5.24372	28695.2		5.24737	28397.6		5.24787	28633.6		5.24747	28056.4		5.24677	28576.7
22.5442	9		22.5442	10		5.24748	28102		5.25113	27898.5		5.25163	28163		5.25123	27891.7		5.25053	28175.6
22.5646	10		22.5646	11		5.25124	28781.1		5.25489	28565.3		5.25539	28589.6		5.25499	28594.4		5.25429	28619.7
22.585	9		22.585	12		5.255	28014.5		5.25865	27932.4		5.25915	27789		5.25875	28136.2		5.25805	28042.2
22.6054	9		22.6054	15		5.25876	28688.4		5.26241	28467.6		5.26291	28935.7		5.26251	28463.7		5.26181	28769.8
22.6258	10		22.6258	16		5.26252	27940.8		5.26617	27852.4		5.26667	27830.7		5.26627	27555.7		5.26557	27969.2
22.6462	10		22.6462	21		5.26628	28752.4		5.26993	28640		5.27043	28889.9		5.27003	28494.4		5.26933	28691.2
22.6666	9		22.6666	26		5.27004	28019.4		5.27369	27770.1		5.27419	28158.9		5.27379	27764.2		5.27309	28337
22.687	9		22.687	35		5.2738	27919.5		5.27745	28162.9		5.27795	28254.6		5.27755	28112.7		5.27685	28208.2
22.7074	11		22.7074	46		5.27756	27759.1		5.28121	27625		5.28171	27719.5		5.28131	27816		5.28061	27782.2
22.7278	12		22.7278	59		5.28132	28287.2		5.28497	27965.1		5.28547	28128.1		5.28507	28232.3		5.28437	27994.1
22.7482	14		22.7482	69		5.28508	27318.2		5.28873	27673.6		5.28923	27739.8		5.28883	27611.1		5.28813	27849.3
22.7686	16		22.7686	81		5.28884	28307.7		5.29249	27941.4		5.29299	28448.2		5.29259	28101.8		5.29189	28165.1
22.789	20		22.789	92		5.2926	28022.2		5.29625	27609.9		5.29675	28308.7		5.29635	27682.2		5.29565	28120.3
22.8094	22		22.8094	97		5.29636	28227.4		5.30002	27974.7		5.30052	28067.8		5.30012	28090.3		5.29942	28322.4
22.8298	28		22.8298	96		5.30013	27847.9		5.30378	27457.7		5.30428	27807.4		5.30388	27582.1		5.30318	27701.7
22.8502	33		22.8502	93		5.30389	28243.6		5.30754	27730.1		5.30804	28257.2		5.30764	27738.8		5.30694	28146.5
22.8706	40		22.8706	85		5.30765	28064.5		5.3113	27823.9		5.3118	27980.7		5.3114	27700.1		5.3107	27653.2
22.891	53		22.891	75		5.31141	28290.5		5.31506	28481.6		5.31556	28224.1		5.31516	28193.9		5.31446	28311.6
22.9114	66		22.9114	60		5.31517	28153.2		5.31882	27805.5		5.31932	27948		5.31892	28040		5.31822	28009.7
22.9318	79		22.9318	46		5.31893	28103.6		5.32258	28001.6		5.32308	28171.5		5.32268	27808.7		5.32198	28445.4
22.9522	86		22.9522	32		5.32269	27511.4		5.32634	27441.9		5.32684	27986.7		5.32644	27743.6		5.32574	27829.9
22.9726	91		22.9726	24		5.32645	27767.1		5.3301	28070.9		5.3306	28384.6		5.3302	28143.8		5.3295	28385.6
22.993	93		22.993	18		5.33021	27639.1		5.33386	27224.8		5.33436	27392.3		5.33396	27674.3		5.33326	27804.6
23.0134	88		23.0134	14		5.33397	28454.8		5.33762	28066.7		5.33812	28154.8		5.33772	27947.9		5.33702	28525.1
23.0338	84		23.0338	11		5.33773	27476.4		5.34138	27330.3		5.34188	27804.7		5.34148	27709		5.34078	27502.6
23.0542	74		23.0542	12		5.34149	28027.1		5.34514	28101.7		5.34564	28270.1		5.34524	27411.1		5.34454	28098.7
23.0746	63		23.0746	11		5.34525	27324.4		5.3489	27264.9		5.3494	27411.2		5.349	27528.3		5.3483	27449.3
23.095	49		23.095	10		5.34901	28221.7		5.35266	27857.7		5.35316	28294.1		5.35276	28196.9		5.35206	28202.9
23.1154	37		23.1154	8		5.35277	27546.6		5.35642	27638.9		5.35692	27663.7		5.35652	27701.4		5.35582	27807.7
23.1358	25		23.1358	7		5.35653	28255.5		5.36018	27801.7		5.36068	27782.1		5.36028	27572.3		5.35958	27946.7
23.1562	18		23.1562	6		5.36029	27309.4		5.36394	27183.6		5.36444	27604.1		5.36404	27291.7		5.36334	27395.8
23.1766	16		23.1766	5		5.36405	28027.1		5.3677	27626.8		5.3682	28023.1		5.3678	27834.9		5.3671	27946.4
23.197	14		23.197	2		5.36782	27501.3		5.37147	27653.8		5.37197	27739.6		5.37157	27880.1		5.37087	27728.6
23.2174	12		23.2174	1		5.37158	27696.6		5.37523	27838.9		5.37573	28492.6		5.37533	27990.1		5.37463	28208
23.2378	9		23.2378	2		5.37534	27448.3		5.37899	27200.5		5.37949	27484.9		5.37909	27487.8		5.37839	27446.4
23.2582	8		23.2582	3		5.3791	27595.6		5.38275	28042.3		5.38325	28078.7		5.38285	27850.5		5.38215	27917.4
23.2786	9		23.2786	3		5.38286	27351.3		5.38651	27002.4		5.38701	27179.8		5.38661	27009.3		5.38591	27527.7
23.299	8		23.299	4		5.38662	27675.8		5.39027	27685.6		5.39077	28166.2		5.39037	27831.5		5.38967	28131.2
23.3194	9		23.3194	5		5.39038	27319.3		5.39403	27562.5		5.39453	27504		5.39413	27495.9		5.39343	27481.8
23.3398	9		23.3398	5		5.39414	27896.8		5.39779	27995.6		5.39829	28005.5		5.39789	27867.9		5.39719	27897.8
23.3602	8		23.3602	4		5.3979	27330.7		5.40155	27128.8		5.40205	27208.4		5.40165	27197.1		5.40095	27514.2
23.3806	8		23.3806	4		5.40166	27792.9		5.40531	27599.8		5.40581	27939.5		5.40541	27561.4		5.40471	28010.3
23.401	7		23.401	4		5.40542	27226.3		5.40907	27063.2		5.40957	27437.4		5.40917	27073.2		5.40847	27375.4
23.4214	6		23.4214	4		5.40918	27504.5		5.41283	27923		5.41333	27707.8		5.41293	27888.1		5.41223	27841.3
23.4418	6		23.4418	3		5.41294	27263.3		5.41659	27022.7		5.41709	26627.1		5.41669	27065		5.41599	27223.8
23.4622	6		23.4622	3		5.4167	27823.9		5.42035	27793.2		5.42085	27894.2		5.42045	27643.8		5.41975	27733.8
23.4826	6		23.4826	2		5.42046	27298.1		5.42411	26930.9		5.42461	27102.8		5.42421	27355.4		5.42351	27195.1
23.503	5		23.503	3		5.42422	27798		5.42787	27596.6		5.42837	27870.2		5.42797	27660.8		5.42727	27880.2
23.5234	4		23.5234	2		5.42798	27258.7		5.43163	27046		5.43213	27510.2		5.43173	27158.5		5.43103	27595.1
23.5438	4		23.5438	2		5.43174	27778.2		5.43539	27698.2		5.43589	27199.4		5.43549	27549.2		5.43479	27963.1
23.5642	4		23.5642	1		5.4355	27169.4		5.43915	27421.4		5.43965	27132		5.43925	27030.6		5.43855	27267.9
23.5846	5		23.5846	1		5.43926	27869.8		5.44291	27461.3		5.44341	27637.8		5.44301	28180.5		5.44231	27654
23.605	4		23.605	1		5.44302	26912.1		5.44667	26983.7		5.44717	26929		5.44677	26677.3		5.44607	26970.8
23.6254	3		23.6254	0		5.44678	27898.9		5.45043	27580.8		5.45093	27954.4		5.45053	27811.7		5.44983	27867.2
23.6458	3		23.6458	0		5.45054	27055.9		5.45419	27026.1		5.45469	27354.2		5.45429	27157		5.45359	27155
23.6662	3		23.6662	0		5.4543	27312.7		5.45795	27606		5.45845	27558.3		5.45805	27455.8		5.45735	27597.9
23.6866	2		23.6866	0		5.45806	26882.1		5.46171	27032.6		5.46221	27195.2		5.46181	27129		5.46111	27018.6
23.707	3		23.707	0		5.46182	26954		5.46547	27004.5		5.46597	27225.4		5.46557	27244.2		5.46487	27090.7
23.7274	5		23.7274	0		5.46558	27353.5		5.46923	27154.7		5.46973	27210.1		5.46933	27127		5.46863	27417.9
23.7478	6		23.7478	0		5.46934	27862.4		5.47299	27636.5		5.47349	27654.7		5.47309	28211.3		5.47239	27708.1
23.7682	6		23.7682	0		5.4731	27077.7		5.47675	26627.8		5.47725	26873.2		5.47685	27062.7		5.47615	26899.1
23.7886	6		23.7886	0		5.47686	27281.9		5.48052	27150.9		5.48102	27342.9		5.48061	27076.9		5.47991	27425.9
23.809	6		23.809	0		5.48063	26862.5		5.48428	27081.1		5.48478	27357.7		5.48438	27269.3		5.48368	27269.3
23.8294	6		23.8294	0		5.48439	27312		5.48804	27232.1		5.48854	27095.4		5.48814	27302.3		5.48744	27521.8
23.8498	6		23.8498	0		5.48815	26648		5.4918	26798.5		5.4923	26845.4		5.4919	26769.7		5.4912	26772.6
23.8702	6		23.8702	0		5.49191	27209.7		5.49556	27335.6		5.49606	27495		5.49566	27484.8		5.49496	27401.6
23.8906	5		23.8906	0		5.49567	27047.4		5.49932	26628.7		5.49982	26858.4		5.49942	26631.6		5.49872	26910.8
23.911	6		23.911	0		5.49943	27485.6		5.50308	27247.1		5.50358	27336.5		5.50318	27304.7		5.50248	27392.2
23.9314	6		23.9314	0		5.50319	26799.7		5.50684	26613.1		5.50734	27099.2		5.50694	27024.6		5.50624	26808.5
23.9518	5		23.9518	1		5.50695	27452.5		5.5106	27106.4		5.5111	27544.3		5.5107	27071.1		5.51	27400
23.9722	6		23.9722	1		5.51071	26730.5		5.51436	26638.4		5.51486	26777.1		5.51446	26416.6		5.51376	27102.2
23.9926	7		23.9926	2		5.51447	27514.5		5.51812	27531		5.51862	27470.1		5.51822	27328.8		5.51752	27761.1
24.013	7		24.013	2		5.51823	26506.6		5.52188	26543.8		5.52238	26670.6		5.52198	26724		5.52128	26660.6
24.0334	7		24.0334	2		5.52199	27350.3		5.52564	26964.1		5.52614	27410.3		5.52574	27496.7		5.52504	27554.6
24.0538	6		24.0538	2		5.52575	26619.7		5.5294	27102.8		5.5299	26480.4		5.5295	26508		5.5288	26809.4
24.0742	7		24.0742	2		5.52951	27523.7		5.53316	27309.2		5.53366	27352.1		5.53326	27570.6		5.53256	27757.1
24.0946	4		24.0946	2		5.53327	26468.8		5.53692	26743.8		5.53742	26738.9		5.53702	26619.1		5.53632	26698.6
24.115	4		24.115	2		5.53703	27334.7		5.54068	27185.1		5.54118	27695.4		5.54078	27224.7		5.54008	27524
24.1354	5		24.1354	1		5.54079	26848.8		5.54444	26348.7		5.54494	26874		5.54454	26672.7		5.54384	26894.1
24.1558	7		24.1558	0		5.54455	27175.9		5.5482	27010.9		5.5487	27357.8		5.5483	27134.1		5.5476	27496.9
24.1762	7		24.1762	0		5.54831	26367.5		5.55196	26285.7		5.55246	26545.9		5.55206	26641.5		5.55136	26781.5
24.1966	6		24.1966	1		5.55207	27292.1		5.55572	27103.5		5.55622	27384.8		5.55582	27174.3		5.55512	26942.9
24.217	6		24.217	1		5.55583	26835.9		5.55948	26955		5.55998	26751.8		5.55958	26643.8		5.55888	27044
24.2374	7		24.2374	2		5.55959	27423.8		5.56324	27071		5.56374	27481.9		5.56334	27235.6		5.56264	27369.6
24.2578	9		24.2578	2		5.56335	26386.9		5.567	26201.7		5.5675	26201.7		5.5671	26034.6		5.5664	26324.8
24.2782	9		24.2782	4		5.56711	27740.8		5.57076	27474.5		5.57126	27273.5		5.57086	27343.9		5.57016	27537.8
24.2986	9		24.2986	5		5.57087	26913.2		5.57452	26384.6		5.57502	26751.7		5.57462	26691.5		5.57392	26809.9
24.319	9		24.319	9		5.57463	27163.8		5.57828	26875.8		5.57878	27502.4		5.57838	27301.8		5.57768	27307.7
24.3394	9		24.3394	10		5.57839	26442.4		5.58204	26623.2		5.58254	26809.9		5.58214	26660.7		5.58144	26604.4
24.3598	9		24.3598	10		5.58215	27314.6		5.5858	27140.6		5.5863	27056		5.5859	26905.9		5.5852	27247
24.3802	7		24.3802	10		5.58591	26479.7		5.58956	26481.7		5.59006	26556.7		5.58966	26684.2		5.58896	26677.2
24.4006	8		24.4006	10		5.58967	26884.6		5.59332	27118.3		5.59382	27078.9		5.59342	27148.9		5.59272	27008.9
24.421	9		24.421	11		5.59343	26463.4		5.59708	26357		5.59758	26415.7		5.59718	26543		5.59648	26590.8
24.4414	10		24.4414	15		5.59719	26853.5		5.60084	26971.6		5.60134	27338.7		5.60094	27136		5.60024	27134
24.4618	9		24.4618	19		5.60095	26770		5.6046	26632.6		5.6051	26804.6		5.6047	26578.3		5.604	26564.4
24.4822	9		24.4822	21		5.60471	27369.3		5.60836	27149.7		5.60886	27460.3		5.60846	27148.7		5.60776	27432.7
24.5026	8		24.5026	24		5.60847	26511.9		5.61212	26748		5.61262	26861.7		5.61222	26510.9		5.61152	26626.5
24.523	11		24.523	29		5.61223	27177.2		5.61588	27277.6		5.61638	27133.5		5.61598	27040.1		5.61528	27261.7
24.5434	12		24.5434	37		5.61599	26680.6		5.61964	26456.6		5.62014	26501.4		5.61974	26791.5		5.61904	26741.6
24.5638	14		24.5638	46		5.61975	27179.6		5.6234	26719.7		5.6239	27125.3		5.6235	26985.4		5.6228	26849.5
24.5842	17		24.5842	56		5.62351	26525.4		5.62716	26574.3		5.62766	26761.3		5.62726	26436.3		5.62656	26823.9
24.6046	19		24.6046	61		5.62727	27354.6		5.63092	26877.8		5.63142	27112.2		5.63102	27083.3		5.63032	27290.8
24.625	21		24.625	64		5.63103	26586.4		5.63468	26361.3		5.63518	26780.5		5.63478	26485.4		5.63408	26625.5
24.6454	25		24.6454	65		5.63479	27227.4		5.63844	27208.6		5.63894	27130.5		5.63854	26995		5.63784	27672.5
24.6658	29		24.6658	65		5.63854	26390.4		5.6422	26526.2		5.64269	26652.1		5.64229	26631.6		5.64159	26858.2
24.6862	35		24.6862	62		5.6423	26877		5.64595	27232.6		5.64645	27045.6		5.64605	27306.1		5.64535	27323.5
24.7066	39		24.7066	56		5.64606	26268.5		5.64971	26672.8		5.65021	26953.6		5.64981	26531.4		5.64911	26691.7
24.727	45		24.727	49		5.64982	26766.6		5.65347	26818.4		5.65397	27079.6		5.65357	27285		5.65287	27406.7
24.7474	49		24.7474	40		5.65358	26337.4		5.65723	26669.7		5.65773	26665.8		5.65733	26473.7		5.65663	26470.7
24.7678	54		24.7678	31		5.65734	27184.6		5.66099	27141.2		5.66149	27103.9		5.66109	27190.6		5.66039	27474.9
24.7882	58		24.7882	24		5.6611	26343.9		5.66475	26081.3		5.66525	26176.5		5.66485	26133.4		5.66415	26374.9
24.8086	61		24.8086	19		5.66486	27400.9		5.66851	27134.8		5.66901	27431.8		5.66861	27517.4		5.66791	27363.8
24.829	61		24.829	17		5.66862	26740		5.67227	26534.7		5.67277	26279.1		5.67237	26582		5.67167	26717.8
24.8494	60		24.8494	14		5.67238	27173.9		5.67603	26803.5		5.67653	26688.3		5.67613	26614		5.67543	26684.5
24.8698	57		24.8698	11		5.67614	26232.8		5.67979	26328.4		5.68029	26262.4		5.67989	26285.1		5.67919	26644
24.8902	50		24.8902	9		5.6799	27248		5.68355	27148.2		5.68405	27169.1		5.68365	27009.5		5.68295	27265.9
24.9106	45		24.9106	9		5.68366	26448.8		5.68731	26347.1		5.68781	26852.4		5.68741	26428.7		5.68671	26647.1
24.931	40		24.931	9		5.68742	27167.7		5.69107	26927.5		5.69157	27053.4		5.69117	27334.1		5.69047	27491.2
24.9514	33		24.9514	9		5.69118	26364.3		5.69483	26553.7		5.69533	26415.7		5.69493	26276.7		5.69423	26345.2
24.9718	26		24.9718	6		5.69494	27140.7		5.69859	27117.3		5.69909	27174.3		5.69869	27062.3		5.69799	27259.8
24.9922	19		24.9922	2		5.6987	26532		5.70235	26255.9		5.70285	26434		5.70245	26440.9		5.70175	26252.9
25.0126	15		25.0126	1		5.70246	27211.2		5.70611	26973.5		5.70661	27409.8		5.70621	26882.2		5.70551	27056.7
25.033	12		25.033	2		5.70622	26664.3		5.70987	26772.6		5.71037	26582.3		5.70997	26453.8		5.70927	26345.4
25.0534	12		25.0534	2		5.70998	26757		5.71363	27064.7		5.71413	26985.3		5.71373	27210.6		5.71303	26854.3
25.0738	12		25.0738	3		5.71374	26130.7		5.71739	26279.3		5.71789	26509.7		5.71749	26605.2		5.71679	26120.8
25.0942	11		25.0942	3		5.7175	26868.6		5.72115	26821.9		5.72165	26695.2		5.72125	26798.1		5.72055	26644.7
25.1146	11		25.1146	2		5.72126	26139.1		5.72491	26499.5		5.72541	26409.9		5.72501	26371.1		5.72431	26702.6
25.135	10		25.135	2		5.72502	26946.3		5.72867	26445.9		5.72917	26665.7		5.72877	26745.8		5.72807	26945.3
25.1554	11		25.1554	2		5.72878	26096.3		5.73243	26124.9		5.73293	25874.6		5.73253	26148.5		5.73183	26337.8
25.1758	11		25.1758	3		5.73254	26815		5.73619	26720.7		5.73669	26649.7		5.73629	26705.5		5.73559	26996.4
25.1962	11		25.1962	3		5.7363	26153.3		5.73995	26235.1		5.74045	26393.7		5.74005	25870.5		5.73935	26313.9
25.2166	9		25.2166	2		5.74005	26722.6		5.74371	26552.9		5.74421	27175.6		5.74381	26479.8		5.74311	26888.4
25.237	8		25.237	2		5.74381	26176.6		5.74746	26071.9		5.74796	26327.7		5.74756	26159.5		5.74686	26450.6
25.2574	6		25.2574	2		5.74757	26614		5.75122	26453.6		5.75172	26789.6		5.75132	26594.9		5.75062	26705.9
25.2778	6		25.2778	2		5.75133	26388.1		5.75498	26411.3		5.75548	26117.2		5.75508	26374.9		5.75438	26385
25.2982	5		25.2982	2		5.75509	26944.9		5.75874	26657.8		5.75924	27028.6		5.75884	26953		5.75814	27333.8
25.3186	6		25.3186	3		5.75885	26514		5.7625	26324.2		5.763	26218		5.7626	26381.9		5.7619	26349.1
25.339	6		25.339	4		5.76261	26432.9		5.76626	26778.5		5.76676	26464.8		5.76636	26513.2		5.76566	26616.8
25.3594	6		25.3594	5		5.76637	26401.6		5.77002	26574		5.77052	26503.2		5.77012	26681.7		5.76942	26393.4
25.3798	6		25.3798	6		5.77013	27246.4		5.77378	26916.4		5.77428	27268.8		5.77388	27158.5		5.77318	26758.1
25.4002	6		25.4002	5		5.77389	26217.6		5.77754	26071.9		5.77804	26391.4		5.77764	26055.9		5.77694	26438.6
25.4206	6		25.4206	7		5.77765	26518.1		5.7813	26544.8		5.7818	26899		5.7814	26639.1		5.7807	26793.9
25.441	5		25.441	7		5.78141	26136.9		5.78506	26363.4		5.78556	26214.4		5.78516	26325.7		5.78446	26258.1
25.4614	6		25.4614	7		5.78517	26780.3		5.78882	26752.3		5.78932	26756.3		5.78892	26692.2		5.78822	26864.4
25.4818	5		25.4818	6		5.78893	25873.2		5.79258	26254.9		5.79308	26325.1		5.79268	26110.6		5.79198	26361.1
25.5022	4		25.5022	6		5.79269	26362.1		5.79634	27222.5		5.79684	26927		5.79644	26696		5.79574	26833.2
25.5226	4		25.5226	8		5.79645	26215.5		5.8001	26381.6		5.8006	26358.8		5.8002	26553.7		5.7995	26861.1
25.543	4		25.543	11		5.80021	26379.3		5.80386	26541.2		5.80436	26718		5.80396	26820		5.80326	26660.1
25.5634	5		25.5634	12		5.80396	26254.6		5.80761	26133.9		5.80811	26165.1		5.80771	26447.8		5.80701	26228.5
25.5838	5		25.5838	17		5.80772	26425.6		5.81137	26998.6		5.81187	26907.6		5.81147	26533.7		5.81077	26688.3
25.6042	6		25.6042	23		5.81148	26266.5		5.81513	26006.3		5.81563	26087.7		5.81523	26249.3		5.81453	26074.4
25.6246	7		25.6246	30		5.81524	27132.7		5.81889	26707.3		5.81939	26882.3		5.81899	26749.5		5.81829	27013
25.645	10		25.645	33		5.819	26083.6		5.82265	26182.2		5.82315	26376.5		5.82275	25903.1		5.82205	25961.3
25.6654	11		25.6654	35		5.82276	26475.9		5.82641	26568.3		5.82691	26814.4		5.82651	26553.2		5.82581	26609.5
25.6858	12		25.6858	34		5.82652	26222.9		5.83017	26118.9		5.83067	26240.2		5.83027	26358.4		5.82957	26420.6
25.7062	14		25.7062	35		5.83028	26538.2		5.83393	26833.4		5.83443	26651.8		5.83403	26809.1		5.83333	26869.9
25.7266	17		25.7266	33		5.83404	26319.8		5.83769	26363		5.83819	26545.6		5.83779	26242.6		5.83709	26668
25.747	21		25.747	29		5.8378	26248.7		5.84145	26865.4		5.84195	26538		5.84155	26611.3		5.84085	26788.2
25.7674	25		25.7674	22		5.84156	25922.9		5.84521	25683.3		5.84571	26142.1		5.84531	26126.9		5.84461	26169.5
25.7878	30		25.7878	18		5.84532	26735.1		5.84897	26675.8		5.84947	27116.5		5.84907	26662.5		5.84837	26724.9
25.8082	34		25.8082	14		5.84908	26355		5.85273	25881.5		5.85323	26138.4		5.85283	26011.5		5.85213	26233.3
25.8286	35		25.8286	10		5.85283	26277		5.85648	26576.1		5.85698	26639.4		5.85658	26484.1		5.85588	26605.8
25.849	34		25.849	6		5.85659	26611.8		5.86024	26400.8		5.86074	26288.7		5.86034	26325.5		5.85964	26592
25.8694	33		25.8694	5		5.86035	26450.5		5.864	26131.2		5.8645	26872		5.8641	26388.3		5.8634	26656
25.8898	31		25.8898	5		5.86411	25730.9		5.86776	25796.7		5.86826	25603.1		5.86786	25875.8		5.86716	26016.9
25.9102	29		25.9102	5		5.86787	27022.1		5.87152	26497.5		5.87202	26854.6		5.87162	26671.7		5.87092	27048.9
25.9306	26		25.9306	4		5.87163	26248.7		5.87528	25929.1		5.87578	26165		5.87538	26233.3		5.87468	26288.2
25.951	20		25.951	4		5.87539	26309.6		5.87904	26205.9		5.87954	26554.1		5.87914	26643.5		5.87844	26973.6
25.9714	14		25.9714	3		5.87915	25980.8		5.8828	25821.9		5.8833	25689.7		5.8829	25923.7		5.8822	26113.9
25.9918	11		25.9918	4		5.88291	26619.8		5.88656	26830.3		5.88706	26887.3		5.88666	26792.9		5.88596	26745.7
26.0122	8		26.0122	3		5.88667	25924.8		5.89032	25848.8		5.89082	25988.6		5.89042	26316.1		5.88972	26370.5
26.0326	8		26.0326	3		5.89042	26444.1		5.89407	26593.7		5.89457	26456.6		5.89417	26651.3		5.89347	26441.2
26.053	9		26.053	2		5.89418	25859.3		5.89783	26048.6		5.89833	26474.3		5.89793	26072.2		5.89723	26326.2
26.0734	10		26.0734	3		5.89794	26674.4		5.90159	26486.8		5.90209	26716.2		5.90169	26520.8		5.90099	26566.5
26.0938	9		26.0938	3		5.9017	26182.5		5.90535	26002.2		5.90585	26529.6		5.90545	26060		5.90475	26278.9
26.1142	7		26.1142	4		5.90546	26918		5.90911	26803.5		5.90961	26924.8		5.90921	26237		5.90851	26998.2
26.1346	6		26.1346	3		5.90922	25749.1		5.91287	26184.8		5.91337	26211.9		5.91297	26057.9		5.91227	26121.8
26.155	5		26.155	3		5.91298	26595.2		5.91663	26329		5.91713	26766.5		5.91673	26332.9		5.91603	26531.3
26.1754	5		26.1754	3		5.91674	25929.2		5.92039	26161.1		5.92089	26176.8		5.92049	26367.6		5.91979	26192.5
26.1958	5		26.1958	4		5.9205	26238.2		5.92415	26437		5.92465	26541.9		5.92425	26630.2		5.92355	26566.1
26.2162	5		26.2162	3		5.92426	25803.4		5.92791	26277.4		5.92841	26331.1		5.92801	25924.6		5.92731	26229.5
26.2366	4		26.2366	3		5.92801	26695		5.93166	26471.4		5.93216	26986		5.93176	26739		5.93106	26900.1
26.257	3		26.257	2		5.93177	26385.4		5.93542	25724.6		5.93592	26074		5.93552	26291.7		5.93482	26297.5
26.2774	3		26.2774	2		5.93553	26760		5.93918	26520.8		5.93968	26778.4		5.93928	26625.4		5.93858	26568.3
26.2978	3		26.2978	2		5.93929	25942.6		5.94294	26035.4		5.94344	25958.9		5.94304	25981.8		5.94234	26369.2
26.3182	3		26.3182	2		5.94305	26622		5.9467	26545.3		5.9472	26917.9		5.9468	26709.1		5.9461	26473.5
26.3386	2		26.3386	3		5.94681	25891.1		5.95046	25910.6		5.95096	26013.1		5.95056	25951.6		5.94986	25817.8
26.359	2		26.359	4		5.95057	26690		5.95422	26347.6		5.95472	26413.4		5.95432	26535.5		5.95362	26486.9
26.3794	2		26.3794	4		5.95433	26314.3		5.95798	26431		5.95848	26178.7		5.95808	26452.9		5.95738	26135.9
26.3998	2		26.3998	4		5.95808	26823.4		5.96173	26286.1		5.96223	26530.5		5.96183	26568.3		5.96113	26837.9
26.4202	2		26.4202	3		5.96184	25561.1		5.96549	25690.5		5.96599	26030.5		5.96559	25643.3		5.96489	26006.9
26.4406	2		26.4406	3		5.9656	26833		5.96925	26667		5.96975	26932.5		5.96935	26494.3		5.96865	26835.9
26.461	3		26.461	3		5.96936	26318.6		5.97301	26033.4		5.97351	26440.1		5.97311	26220.6		5.97241	26385.2
26.4814	3		26.4814	3		5.97312	26500.9		5.97677	26669.9		5.97727	26433.3		5.97687	26537.7		5.97617	26591.4
26.5018	4		26.5018	3		5.97688	25727.5		5.98053	26105.5		5.98103	26033.1		5.98063	25795.1		5.97993	26035
26.5222	5		26.5222	4		5.98064	26673.6		5.98429	26413		5.98479	26479.4		5.98439	26579.9		5.98369	26408.2
26.5426	5		26.5426	3		5.9844	26118.5		5.98805	26090.9		5.98855	26480.6		5.98815	25920.7		5.98745	26339.9
26.563	5		26.563	3		5.98815	26620.6		5.9918	26544.6		5.9923	26525.1		5.9919	26711.2		5.9912	26774.6
26.5834	5		26.5834	4		5.99191	26004.7		5.99556	26184.1		5.99606	26032.2		5.99566	25974.3		5.99496	26094.9
26.6038	6		26.6038	3		5.99567	26805.6		5.99932	26527.7		5.99982	26643.6		5.99942	26552.2		5.99872	26809.5
26.6242	6		26.6242	3		5.99943	26388.9		6.00308	26063.5		6.00358	26041.2		6.00318	25903.2		6.00248	26051.8
26.6446	6		26.6446	3		6.00319	26792.5		6.00684	26439.6		6.00734	26562.7		6.00694	26548.2		6.00624	26745
26.665	5		26.665	3		6.00695	26045.3		6.0106	25880.6		6.0111	25998.5		6.0107	25843.6		6.01	26148.6
26.6854	5		26.6854	2		6.01071	26643.9		6.01436	26511.7		6.01486	26810		6.01446	26450.5		6.01376	26522.4
26.7058	6		26.7058	2		6.01446	26067.8		6.01811	25945.3		6.01861	26223.4		6.01821	25996.8		6.01751	26059
26.7262	5		26.7262	1		6.01822	26521.8		6.02187	26515.2		6.02237	26576.8		6.02197	26642.2		6.02127	26857.3
26.7466	5		26.7466	2		6.02198	26068.7		6.02563	26103.8		6.02613	26507.4		6.02573	26344.2		6.02503	26048.1
26.767	4		26.767	2		6.02574	26771.8		6.02939	26661.6		6.02989	26573.9		6.02949	26364.3		6.02879	26868.2
26.7874	5		26.7874	2		6.0295	26151.7		6.03315	25816.4		6.03365	26061.8		6.03325	26194.8		6.03255	26238.8
26.8078	4		26.8078	2		6.03326	26619.3		6.03691	26641.4		6.03741	26506		6.03701	26826.7		6.03631	26736.4
26.8282	4		26.8282	2		6.03702	26071.7		6.04067	26287.9		6.04117	25987.2		6.04077	26001		6.04007	25976.4
26.8486	3		26.8486	3		6.04077	26631.3		6.04442	26537.9		6.04492	26644		6.04452	26618.7		6.04382	26633.3
26.869	3		26.869	4		6.04453	25940.5		6.04818	25952.2		6.04868	25851.4		6.04828	25733.9		6.04758	26057
26.8894	4		26.8894	4		6.04829	26529.5		6.05194	26411.7		6.05244	26819.7		6.05204	26206.2		6.05134	26850.9
26.9098	4		26.9098	4		6.05205	26033.9		6.0557	25899.7		6.0562	26110.7		6.0558	25491.5		6.0551	25893.9
26.9302	4		26.9302	5		6.05581	26492.8		6.05946	26676.4		6.05996	26758		6.05956	26539.9		6.05886	26883.7
26.9506	5		26.9506	5		6.05957	26206.3		6.06322	25862.7		6.06372	26034.5		6.06332	26145.8		6.06262	26113.2
26.971	6		26.971	4		6.06332	26354.4		6.06697	26359.3		6.06747	26305.4		6.06707	26376		6.06637	26832.5
26.9914	7		26.9914	4		6.06708	26204.5		6.07073	26131.6		6.07123	26177.9		6.07083	26324.7		6.07013	26414.4
27.0118	6		27.0118	5		6.07084	26568.2		6.07449	26588.8		6.07499	26582.9		6.07459	26605.5		6.07389	26609.4
27.0322	7		27.0322	6		6.0746	26134		6.07825	26095.7		6.07875	26168.5		6.07835	25913.8		6.07765	26037.3
27.0526	8		27.0526	6		6.07836	26416.7		6.08201	26682.7		6.08251	26379.8		6.08211	26323.5		6.08141	26284.7
27.073	8		27.073	6		6.08212	25993.3		6.08577	25826.7		6.08627	26345		6.08587	25735.1		6.08517	25854
27.0934	7		27.0934	5		6.08587	26621.3		6.08952	26293.5		6.09002	26630		6.08962	26411.8		6.08892	26418.6
27.1138	7		27.1138	6		6.08963	25594.8		6.09328	25839.1		6.09378	25991		6.09338	25570.7		6.09268	25917
27.1342	4		27.1342	7		6.09339	26323.6		6.09704	26041.9		6.09754	26281.1		6.09714	26145.7		6.09644	26791.1
27.1546	5		27.1546	9		6.09715	25810.2		6.1008	25701.7		6.1013	26014.8		6.1009	25831.1		6.1002	25948.2
27.175	6		27.175	9		6.10091	26530.6		6.10456	25902.8		6.10506	26386.6		6.10466	26505.1		6.10396	26541.4
27.1954	6		27.1954	9		6.10467	25990.9		6.10832	25905.9		6.10882	26042.7		6.10842	25817		6.10772	25942
27.2158	6		27.2158	9		6.10842	26812.6		6.11207	26352.2		6.11257	26529		6.11217	26345.4		6.11147	26509.6
27.2362	6		27.2362	9		6.11218	25631.2		6.11583	25745.2		6.11633	25659.4		6.11593	25646.8		6.11523	25900.3
27.2566	5		27.2566	11		6.11594	26571.3		6.11959	26320.8		6.12009	26406.6		6.11969	26468		6.11899	26897.8
27.277	6		27.277	14		6.1197	25899.2		6.12335	25864.3		6.12385	26130.8		6.12345	25831.4		6.12275	25935
27.2974	6		27.2974	18		6.12346	26413.9		6.12711	26563.5		6.12761	26379.7		6.12721	26493.1		6.12651	26766
27.3178	6		27.3178	21		6.12722	25867.6		6.13087	25604		6.13137	26034.2		6.13097	25691.6		6.13027	25811.5
27.3382	6		27.3382	23		6.13097	26484.5		6.13462	26527.7		6.13512	26870.3		6.13472	26701.4		6.13402	26777.2
27.3586	7		27.3586	24		6.13473	25567.2		6.13838	25843.9		6.13888	25893.1		6.13848	25821.8		6.13778	26244.1
27.379	6		27.379	24		6.13849	26179.9		6.14214	26425.7		6.14264	26600.8		6.14224	26384.1		6.14154	26632.8
27.3994	8		27.3994	25		6.14225	25811.1		6.1459	25910		6.1464	26374.6		6.146	25726.1		6.1453	26018.7
27.4198	9		27.4198	25		6.14601	26136.2		6.14966	26504.1		6.15016	26580.4		6.14976	26518.6		6.14906	26500.3
27.4402	14		27.4402	24		6.14976	26631.8		6.15341	26076.9		6.15391	25931.7		6.15351	26006.3		6.15281	26149.5
27.4606	17		27.4606	21		6.15352	26720.4		6.15717	26507.2		6.15767	26228.3		6.15727	26221.5		6.15657	26535.1
27.481	18		27.481	19		6.15728	26229.7		6.16093	26176.7		6.16143	26359.2		6.16103	26250.3		6.16033	26247.4
27.5014	20		27.5014	16		6.16104	26547.6		6.16469	26690.3		6.16519	27141		6.16479	26711.8		6.16409	26823.3
27.5218	21		27.5218	14		6.1648	26201.5		6.16845	25603		6.16895	26110.9		6.16855	25584.4		6.16785	25976.3
27.5422	21		27.5422	13		6.16855	26948.4		6.1722	26875.6		6.1727	26980.9		6.1723	26872.7		6.1716	27119.7
27.5626	21		27.5626	11		6.17231	26377.6		6.17596	26389.3		6.17646	26416.6		6.17606	26146.5		6.17536	26587.3
27.583	21		27.583	11		6.17607	26427.3		6.17972	26320.7		6.18022	26590.6		6.17982	26613.6		6.17912	26647.2
27.6034	19		27.6034	12		6.17983	26182.6		6.18348	25967.9		6.18398	26306.3		6.18358	25921.3		6.18288	26344.9
27.6238	17		27.6238	12		6.18359	26928.5		6.18724	26670		6.18774	26937.3		6.18734	26501.3		6.18664	26868
27.6442	14		27.6442	13		6.18734	25835.2		6.19099	26122.2		6.19149	26628.9		6.19109	25898.6		6.19039	26074.4
27.6646	12		27.6646	12		6.1911	26443.4		6.19475	26532.5		6.19525	26667.5		6.19485	26903		6.19415	26833.1
27.685	11		27.685	15		6.19486	26065.6		6.19851	26100.1		6.19901	26129.8		6.19861	26064.6		6.19791	25980.3
27.7054	11		27.7054	15		6.19862	27081.4		6.20227	26590.7		6.20277	27024.2		6.20237	26838		6.20167	26826.4
27.7258	12		27.7258	19		6.20237	26189.1		6.20602	26059.2		6.20652	26343.8		6.20612	26248.6		6.20542	26147.4
27.7462	12		27.7462	24		6.20613	26880.8		6.20978	26948.2		6.21028	27069		6.20988	27019.5		6.20918	26913.5
27.7666	12		27.7666	30		6.20989	26447.9		6.21354	26015.6		6.21404	26498.4		6.21364	26100.1		6.21294	26172
27.787	12		27.787	34		6.21365	26932.6		6.2173	27265.5		6.2178	27126.4		6.2174	27207.9		6.2167	26849.1
27.8074	12		27.8074	36		6.21741	26242.5		6.22106	26205.3		6.22156	26256.2		6.22116	26236.6		6.22046	26477.4
27.8278	13		27.8278	37		6.22116	26716.5		6.22481	26795.6		6.22531	26955.8		6.22491	26948.8		6.22421	27117.9
27.8482	17		27.8482	39		6.22492	26373.7		6.22857	26261.3		6.22907	26368.8		6.22867	26474.3		6.22797	26180.4
27.8686	21		27.8686	40		6.22868	27045.4		6.23233	26973.9		6.23283	26894.5		6.23243	27036.5		6.23173	26973.9
27.889	23		27.889	40		6.23244	26318		6.23609	26290.4		6.23659	26602.9		6.23619	26496.4		6.23549	26253
27.9094	25		27.9094	38		6.23619	27027.2		6.23984	26908.5		6.24034	26902.5		6.23994	27075.6		6.23924	26780.9
27.9298	27		27.9298	35		6.23995	26415		6.2436	26422.9		6.2441	26653.8		6.2437	26460.6		6.243	26627
27.9502	31		27.9502	29		6.24371	26767.5		6.24736	26829.2		6.24786	27016.2		6.24746	26667.6		6.24676	27078
27.9706	34		27.9706	24		6.24747	26368.4		6.25112	26434.1		6.25162	26299.8		6.25122	26146.9		6.25052	26580.2
27.991	36		27.991	20		6.25123	27322.8		6.25488	27261.5		6.25538	27136.1		6.25498	27008.8		6.25428	27276.4
28.0114	37		28.0114	19		6.25498	26582.3		6.25863	26326.6		6.25913	26823.1		6.25873	26530.8		6.25803	26816.2
28.0318	36		28.0318	17		6.25874	27348.9		6.26239	27388.6		6.26289	27302.3		6.26249	27281.5		6.26179	27304.3
28.0522	34		28.0522	16		6.2625	26380.2		6.26615	26534.6		6.26665	26482.2		6.26625	26658.9		6.26555	26701.6
28.0726	29		28.0726	13		6.26626	27304.3		6.26991	27126		6.27041	27150.9		6.27001	27582.2		6.26931	27305.3
28.093	26		28.093	9		6.27001	26744.8		6.27366	27013.2		6.27416	27013.2		6.27376	26783		6.27306	27031.3
28.1134	22		28.1134	8		6.27377	27368.9		6.27742	27359.1		6.27792	27228.3		6.27752	27276.5		6.27682	27354.2
28.1338	18		28.1338	7		6.27753	26554.3		6.28118	26327.9		6.28168	26412.8		6.28128	26447.7		6.28058	26596.8
28.1542	16		28.1542	8		6.28129	27261.7		6.28494	27148.7		6.28544	27416.1		6.28504	27340.4		6.28434	27520.4
28.1746	14		28.1746	7		6.28504	26897.6		6.28869	26796.9		6.28919	26688.4		6.28879	26861.1		6.28809	26864.1
28.195	12		28.195	9		6.2888	27439.8		6.29245	27568		6.29295	27661.3		6.29255	27607.9		6.29185	27642.8
28.2154	11		28.2154	9		6.29256	26880.1		6.29621	27276		6.29671	26800.3		6.29631	26976.8		6.29561	26964.8
28.2358	11		28.2358	9		6.29632	27517.1		6.29997	27099		6.30047	27580.5		6.30007	27362.4		6.29937	27652.6
28.2562	10		28.2562	9		6.30007	27028.3		6.30372	26750.1		6.30422	27040.1		6.30382	27246.1		6.30312	27079.1
28.2766	10		28.2766	10		6.30383	27855.7		6.30748	27879.2		6.30798	27743.3		6.30758	27374.8		6.30688	27997.4
28.297	10		28.297	11		6.30759	27040.6		6.31124	26686.6		6.31174	26987.7		6.31134	26817.8		6.31064	26799.9
28.3174	7		28.3174	12		6.31135	27745.8		6.315	27857.6		6.3155	27753.6		6.3151	27716.6		6.3144	27833.3
28.3378	6		28.3378	13		6.3151	26833.3		6.31875	27392		6.31925	27193.4		6.31885	27288.3		6.31815	27255
28.3582	7		28.3582	16		6.31886	27816.5		6.32251	27643.9		6.32301	28126.5		6.32261	27809.6		6.32191	28015.6
28.3786	8		28.3786	19		6.32262	27515.7		6.32627	27342.5		6.32677	27133		6.32637	27223.5		6.32567	27794
28.399	7		28.399	19		6.32637	27772.8		6.33002	27640.1		6.33052	28371.8		6.33012	27864.5		6.32942	28025.5
28.4194	8		28.4194	19		6.33013	27491		6.33378	27848.8		6.33428	28058.9		6.33388	27859.2		6.33318	27729.2
28.4398	8		28.4398	19		6.33389	28093.8		6.33754	28145.9		6.33804	28615.5		6.33764	27956.8		6.33694	28290.4
28.4602	9		28.4602	19		6.33765	27719.6		6.3413	27484.7		6.3418	27565.5		6.3414	27274.8		6.3407	27624
28.4806	9		28.4806	18		6.3414	28388.4		6.34505	28198.3		6.34555	28484.4		6.34515	28063.1		6.34445	28484.4
28.501	10		28.501	17		6.34516	27069.2		6.34881	27476.6		6.34931	27690.1		6.34891	27806.1		6.34821	27478.5
28.5214	10		28.5214	15		6.34892	28055.8		6.35257	28269.1		6.35307	28111.5		6.35267	28149.2		6.35197	28388
28.5418	12		28.5418	12		6.35268	27735		6.35633	27838.5		6.35683	27957.9		6.35643	28009.2		6.35573	28130.4
28.5622	12		28.5622	9		6.35643	28336.1		6.36008	28440.2		6.36058	28365.8		6.36018	28793.6		6.35948	28954.5
28.5826	13		28.5826	6		6.36019	27948.1		6.36384	28302.2		6.36434	28523.2		6.36394	28060.5		6.36324	28526.9
28.603	11		28.603	4		6.36395	28420.8		6.3676	28597.9		6.3681	28552		6.3677	28306		6.367	28945.9
28.6234	12		28.6234	3		6.3677	28517.9		6.37135	28664.3		6.37185	28530.3		6.37145	28498		6.37075	28805.9
28.6438	12		28.6438	4		6.37146	29137.7		6.37511	29332.6		6.37561	29553		6.37521	29077.1		6.37451	29624
28.6642	12		28.6642	3		6.37522	28848.7		6.37887	28645.8		6.37937	28548.1		6.37897	28192.6		6.37827	28914.8
28.6846	10		28.6846	3		6.37897	29180.8		6.38263	29542.9		6.38313	29592.6		6.38273	29408.7		6.38203	29692
28.705	8		28.705	4		6.38273	28537.8		6.38638	29059.3		6.38688	28990.9		6.38648	28990.9		6.38578	29361.4
28.7254	6		28.7254	5		6.38649	29695		6.39014	29607.9		6.39064	29957.1		6.39024	29891.6		6.38954	29714.7
28.7458	5		28.7458	6		6.39025	29175.1		6.3939	29485		6.3944	29828.7		6.394	29903.6		6.3933	29789.4
28.7662	4		28.7662	5		6.394	29983		6.39765	30278.6		6.39815	30410		6.39775	30212.9		6.39705	30465.4
28.7866	3		28.7866	5		6.39776	29559		6.40141	29915.5		6.40191	29914.6		6.40151	29909.9		6.40081	30216.6
28.807	3		28.807	5		6.40152	30700.6		6.40517	30737		6.40567	31063.8		6.40527	30953.6		6.40457	30963.9
28.8274	4		28.8274	5		6.40527	29819.3		6.40892	30277.5		6.40942	30505.3		6.40902	30251.3		6.40832	30802.4
28.8478	3		28.8478	5		6.40903	31016.2		6.41268	30807.4		6.41318	31563.4		6.41278	31419.5		6.41208	31593.5
28.8682	4		28.8682	4		6.41279	30550.7		6.41644	31058.3		6.41694	31335.9		6.41654	30869.5		6.41584	30990
28.8886	3		28.8886	4		6.41654	31321.2		6.42019	31517.3		6.42069	31937.6		6.42029	31985.5		6.41959	32261.3
28.909	3		28.909	3		6.4203	31243.2		6.42395	31525.8		6.42445	31592		6.42405	31648		6.42335	32142.4
28.9294	3		28.9294	3		6.42406	32614		6.42771	32988.9		6.42821	33442.9		6.42781	33007		6.42711	33103.4
28.9498	3		28.9498	4		6.42782	32212.2		6.43147	32360.9		6.43197	32862.7		6.43157	32663.8		6.43087	33213.1
28.9702	2		28.9702	5		6.43157	33837.8		6.43522	33719.6		6.43572	34004.6		6.43532	33957.9		6.43462	34098.1
28.9906	3		28.9906	5		6.43533	33147.1		6.43898	33657.9		6.43948	33580.6		6.43908	33601.3		6.43838	33909.4
29.011	3		29.011	5		6.43909	34037.3		6.44274	34855.3		6.44324	35271.7		6.44284	35127.3		6.44214	34969.7
29.0314	2		29.0314	5		6.44284	33624.3		6.44649	34221.9		6.44699	34562.6		6.44659	34124		6.44589	34837.4
29.0518	2		29.0518	6		6.4466	35262.8		6.45025	35835		6.45075	36229.4		6.45035	35888.9		6.44965	35924.8
29.0722	2		29.0722	7		6.45036	35021		6.45401	35586.3		6.45451	35602.4		6.45411	35696		6.45341	36083.6
29.0926	2		29.0926	8		6.45411	36780.9		6.45776	37208.3		6.45826	37446.7		6.45786	37472.4		6.45716	37722.2
29.113	2		29.113	8		6.45787	36505.7		6.46152	37281.4		6.46202	37451.6		6.46162	37471.3		6.46092	37694.1
29.1334	2		29.1334	8		6.46163	38145.8		6.46528	39191.6		6.46578	39692.3		6.46538	39149.1		6.46468	39820.8
29.1538	2		29.1538	8		6.46538	37815.1		6.46903	38230.6		6.46953	38963.3		6.46913	38491.7		6.46843	38857.6
29.1742	2		29.1742	8		6.46914	40525.1		6.47279	41313.9		6.47329	42020.7		6.47289	41076.7		6.47219	41564.6
29.1946	1		29.1946	8		6.4729	40458.4		6.47655	41413.4		6.47705	41809.3		6.47665	41302.7		6.47595	41554.1
29.215	1		29.215	9		6.47665	42010.3		6.4803	43647.9		6.4808	43810.1		6.4804	43221.6		6.4797	43384.7
29.2354	1		29.2354	8		6.48041	41856.8		6.48406	43224.6		6.48456	44270.2		6.48416	43635.3		6.48346	43860.4
29.2558	0		29.2558	8		6.48417	44799		6.48782	45928.7		6.48832	46376.5		6.48792	46314.1		6.48722	46888.5
29.2762	1		29.2762	6		6.48792	44699.9		6.49157	46744.4		6.49207	47481.7		6.49167	46819.6		6.49097	47225.9
29.2966	1		29.2966	6		6.49168	47879.4		6.49533	49520		6.49583	50250.8		6.49543	49609.5		6.49473	49934.8
29.317	1		29.317	7		6.49544	48415.9		6.49909	50579.2		6.49959	50878.4		6.49919	50895.4		6.49849	51163.4
29.3374	2		29.3374	7		6.49919	51583.3		6.50284	54320.1		6.50334	54595.5		6.50294	54361		6.50224	54356.4
29.3578	3		29.3578	7		6.50295	52980.1		6.5066	55536.8		6.5071	56570		6.5067	55549.2		6.506	56161.1
29.3782	4		29.3782	6		6.50671	57322.8		6.51036	60134		6.51086	60762.6		6.51046	60322.1		6.50976	60918.1
29.3986	4		29.3986	5		6.51046	58596.5		6.51411	62079		6.51461	63772.5		6.51421	62586.5		6.51351	63028.1
29.419	4		29.419	4		6.51422	63345.7		6.51787	68032.9		6.51837	69090.3		6.51797	68349.1		6.51727	68781.6
29.4394	4		29.4394	4		6.51797	66065		6.52162	71500		6.52212	72587.4		6.52172	71834.1		6.52102	72253.3
29.4598	4		29.4598	4		6.52173	72454.6		6.52538	79036.7		6.52588	80232.2		6.52548	79066.7		6.52478	79632.1
29.4802	4		29.4802	4		6.52549	76490.1		6.52914	84634.2		6.52964	86284.8		6.52924	84892.2		6.52854	84988.9
29.5006	4		29.5006	5		6.52924	85484.6		6.53289	94196.4		6.53339	96192.5		6.53299	95475.4		6.53229	96467.2
29.521	4		29.521	4		6.533	91954.5		6.53665	102311		6.53715	104409		6.53675	103363		6.53605	104148
29.5414	3		29.5414	5		6.53676	104170		6.54041	117308		6.54091	120211		6.54051	118027		6.53981	119064
29.5618	3		29.5618	5		6.54051	112788		6.54416	129338		6.54466	131420		6.54426	130600		6.54356	130570
29.5822	3		29.5822	5		6.54427	129510		6.54792	149776		6.54842	152858		6.54802	151017		6.54732	152249
29.6026	3		29.6026	6		6.54803	143704		6.55168	167345		6.55218	170686		6.55178	169099		6.55108	169425
29.623	3		29.623	6		6.55178	169188		6.55543	196975		6.55593	202311		6.55553	200053		6.55483	201093
29.6434	3		29.6434	5		6.55554	188485		6.55919	220421		6.55969	226914		6.55929	224068		6.55859	224607
29.6638	3		29.6638	5		6.55929	222600		6.56294	261756		6.56344	269592		6.56304	266067		6.56234	267462
29.6842	2		29.6842	4		6.56305	251117		6.5667	293421		6.5672	302539		6.5668	298426		6.5661	300842
29.7046	1		29.7046	4		6.56681	294044		6.57046	341154		6.57096	350423		6.57056	347121		6.56986	349218
29.725	1		29.725	4		6.57056	335716		6.57421	384951		6.57471	394169		6.57431	390252		6.57361	392895
29.7454	1		29.7454	4		6.57432	384276		6.57797	429624		6.57847	437969		6.57807	432540		6.57737	437233
29.7658	1		29.7658	5		6.57807	413602		6.58173	443367		6.58223	451349		6.58183	443630		6.58113	450431
29.7862	1		29.7862	7		6.58183	450946		6.58548	454774		6.58598	461535		6.58558	453233		6.58488	462463
29.8066	0		29.8066	9		6.58559	453477		6.58924	424291		6.58974	424766		6.58934	420453		6.58864	429257
29.827	0		29.827	10		6.58934	442508		6.59299	386972		6.59349	382918		6.59309	379196		6.59239	387727
29.8474	0		29.8474	12		6.5931	392218		6.59675	320853		6.59725	317575		6.59685	313542		6.59615	321575
29.8678	2		29.8678	12		6.59686	341662		6.60051	264278		6.60101	261402		6.60061	256785		6.59991	265431
29.8882	3		29.8882	15		6.60061	272707		6.60426	206326		6.60476	203519		6.60436	200661		6.60366	207589
29.9086	5		29.9086	18		6.60437	223158		6.60802	167885		6.60852	166839		6.60812	163639		6.60742	168029
29.929	6		29.929	19		6.60812	173915		6.61177	132533		6.61227	131250		6.61187	129769		6.61117	132817
29.9494	5		29.9494	23		6.61188	142638		6.61553	110712		6.61603	110652		6.61563	109580		6.61493	112711
29.9698	7		29.9698	24		6.61564	113756		6.61929	91862.6		6.61979	90393.4		6.61939	89736.2		6.61869	91824.4
29.9902	9		29.9902	28		6.61939	97032.3		6.62304	80580.4		6.62354	79499.6		6.62314	78789		6.62244	80696.4
30.0106	10		30.0106	29		6.62315	80985.3		6.6268	69250.3		6.6273	68724.1		6.6269	67556.3		6.6262	69470.5
30.031	11		30.031	30		6.6269	72509		6.63055	62546.4		6.63105	62610.1		6.63065	62235.2		6.62995	63253.2
30.0514	11		30.0514	31		6.63066	62659.6		6.63431	55709.2		6.63481	55608		6.63441	55108.3		6.63371	55715
30.0718	11		30.0718	34		6.63441	58339.8		6.63806	52944		6.63856	52598.4		6.63816	52479.3		6.63746	52972.6
30.0922	11		30.0922	36		6.63817	52592.9		6.64182	48137.4		6.64232	48102.3		6.64192	47800.8		6.64122	48610.1
30.1126	13		30.1126	39		6.64193	50077.1		6.64558	45868.1		6.64608	46757.9		6.64568	46187.3		6.64498	46426.3
30.133	14		30.133	44		6.64568	45849.2		6.64933	42905		6.64983	43037.1		6.64943	42667.4		6.64873	43443.2
30.1534	16		30.1534	54		6.64944	44161.4		6.65309	42071.7		6.65359	41836.1		6.65319	41768.7		6.65249	42188.5
30.1738	16		30.1738	74		6.65319	42044.9		6.65684	39716.7		6.65734	39960.7		6.65694	39726.3		6.65624	39892.2
30.1942	19		30.1942	99		6.65695	40911.7		6.6606	39074.5		6.6611	39277.6		6.6607	39172.2		6.66	39307.3
30.2146	22		30.2146	130		6.66071	38957.8		6.66436	37258.5		6.66486	37580.5		6.66446	37280.2		6.66376	37414.7
30.235	28		30.235	166		6.66446	38121.9		6.66811	36720.1		6.66861	36936.5		6.66821	36787.6		6.66751	36828.8
30.2554	38		30.2554	202		6.66822	37232		6.67187	35844.8		6.67237	35948.3		6.67197	35470		6.67127	35976.2
30.2758	42		30.2758	237		6.67197	36868.6		6.67562	35373.8		6.67612	36001.4		6.67572	35725.5		6.67502	36146.1
30.2962	52		30.2962	261		6.67573	35421.7		6.67938	34397.7		6.67988	34443.1		6.67948	34151		6.67878	34456.4
30.3166	65		30.3166	277		6.67948	35544.5		6.68313	34216.1		6.68363	34387.1		6.68323	34405		6.68253	34702.6
30.337	86		30.337	281		6.68324	33411.2		6.68689	33268.9		6.68739	33511		6.68699	33308.5		6.68629	33391.4
30.3574	114		30.3574	273		6.68699	34323.9		6.69064	33836.2		6.69114	33995.9		6.69074	33738.6		6.69004	33601.9
30.3778	142		30.3778	256		6.69075	33064.3		6.6944	32356.7		6.6949	32836.7		6.6945	32369		6.6938	32656.4
30.3982	177		30.3982	231		6.69451	33598.1		6.69816	33363.8		6.69866	33087.4		6.69826	33258.6		6.69756	33834.3
30.4186	206		30.4186	202		6.69826	32372.3		6.70191	32177.3		6.70241	31924		6.70201	32022.5		6.70131	31873.3
30.439	228		30.439	173		6.70202	33150.2		6.70567	32931.7		6.70617	33104.2		6.70577	32532.9		6.70507	32808.2
30.4594	249		30.4594	148		6.70577	32002.9		6.70942	31616.5		6.70992	31940.3		6.70952	31412.3		6.70882	31807.3
30.4798	264		30.4798	125		6.70953	32614.2		6.71318	32218.7		6.71368	32144.3		6.71328	31987.1		6.71258	32224.4
30.5002	269		30.5002	110		6.71328	31491.8		6.71693	31327		6.71743	31642.1		6.71703	31313.5		6.71633	31590.1
30.5206	263		30.5206	98		6.71704	32212.6		6.72069	31964.4		6.72119	32104.2		6.72079	31843.6		6.72009	32438.9
30.541	242		30.541	89		6.72079	31307.7		6.72444	31560.3		6.72494	31317.1		6.72454	31079.6		6.72384	31747.9
30.5614	209		30.5614	86		6.72455	31901.3		6.7282	31844.8		6.7287	32157.9		6.7283	32046.9		6.7276	32318.8
30.5818	177		30.5818	80		6.7283	31334.1		6.73195	31046.2		6.73245	31231.7		6.73205	31304.2		6.73135	31673.2
30.6022	144		30.6022	84		6.73206	31933.2		6.73571	31609.3		6.73621	32251.5		6.73581	31967.9		6.73511	32447.1
30.6226	121		30.6226	88		6.73582	31178.9		6.73947	31325		6.73997	31331.5		6.73957	31280.6		6.73887	31512.7
30.643	100		30.643	103		6.73957	32054.4		6.74322	31848.2		6.74372	32493.1		6.74332	32429.9		6.74262	32348.2
30.6634	84		30.6634	118		6.74333	31463.9		6.74698	31439.2		6.74748	31484.8		6.74708	31375.5		6.74638	31633
30.6838	76		30.6838	133		6.74708	32218.3		6.75073	31866.3		6.75123	32500.7		6.75083	32250.7		6.75013	32490.2
30.7042	67		30.7042	147		6.75084	32005.9		6.75449	31435		6.75499	32004.9		6.75459	31815.2		6.75389	31730.8
30.7246	61		30.7246	154		6.75459	32321.2		6.75824	32452		6.75874	32535.1		6.75834	32402.4		6.75764	32622
30.745	69		30.745	156		6.75835	31932.7		6.762	31991.2		6.7625	32014.2		6.7621	32476.3		6.7614	32158
30.7654	78		30.7654	151		6.7621	32529.3		6.76575	33100.1		6.76625	33000.4		6.76585	32676		6.76515	33152.7
30.7858	89		30.7858	144		6.76586	31678.4		6.76951	32197.6		6.77001	32371.2		6.76961	32253.2		6.76891	32290.1
30.8062	101		30.8062	126		6.76961	33670.5		6.77326	34086.4		6.77376	34449.2		6.77336	34006.9		6.77266	34763.1
30.8266	113		30.8266	107		6.77337	32741.8		6.77702	33637		6.77752	33618		6.77712	33221.8		6.77642	33778
30.847	123		30.847	87		6.77712	34155.9		6.78077	34542.6		6.78127	34988		6.78087	34807.4		6.78017	34942.6
30.8674	131		30.8674	65		6.78088	33620.4		6.78453	34840.1		6.78503	35095		6.78463	34705.6		6.78393	34721.8
30.8878	137		30.8878	52		6.78463	35106.4		6.78828	36198.3		6.78878	36459.7		6.78838	36241.7		6.78768	36232.3
30.9082	139		30.9082	38		6.78839	35334.6		6.79204	36835.1		6.79254	37201.2		6.79214	36419.4		6.79144	36732.1
30.9286	135		30.9286	32		6.79214	36913.5		6.79579	38592.9		6.79629	39247		6.79589	39140.8		6.79519	38843.8
30.949	126		30.949	25		6.79292	36743.5		6.79713	38956.5		6.79713	39541.7		6.79773	39414.7		6.79793	39343.9
30.9694	113		30.9694	20		6.79668	38852.4		6.80089	39633.4		6.80089	39327.4		6.80149	39920.3		6.80169	39764.8
30.9898	96		30.9898	18		6.80044	38737.1		6.80465	42552.3		6.80465	42839.6		6.80525	43102.4		6.80545	42570.7
31.0102	78		31.0102	16		6.8042	42327.9		6.8084	43525		6.8084	43680.3		6.809	43926.5		6.8092	43614.6
31.0306	61		31.0306	14		6.80795	42892.9		6.81216	46340.4		6.81216	46737		6.81276	46166.2		6.81296	46577.6
31.051	46		31.051	12		6.81171	46052		6.81592	47521.9		6.81592	48116.8		6.81652	47644.9		6.81672	47968
31.0714	33		31.0714	12		6.81547	46907.6		6.81967	49787.4		6.81967	50287.6		6.82027	50449.6		6.82047	50758.6
31.0918	26		31.0918	9		6.81922	49722.4		6.82343	51397.8		6.82343	52146.7		6.82403	51433.2		6.82423	51565.6
31.1122	20		31.1122	9		6.82298	50949.2		6.82719	53314.4		6.82719	53409.3		6.82779	53894.8		6.82799	53717.5
31.1326	15		31.1326	8		6.82674	53559.8		6.83095	52973.3		6.83095	53635		6.83155	52771.6		6.83175	53330
31.153	11		31.153	6		6.8305	53015.5		6.8347	54523.6		6.8347	54897		6.8353	54421.4		6.8355	54933.1
31.1734	7		31.1734	5		6.83425	54783		6.83846	52694.7		6.83846	52680.4		6.83906	52640.8		6.83926	52784.7
31.1938	5		31.1938	4		6.83801	52940.1		6.84222	53128.7		6.84222	53086.1		6.84282	52882.1		6.84302	53011.2
31.2142	5		31.2142	3		6.84177	53738		6.84598	50641.9		6.84598	50502.7		6.84658	50880.6		6.84678	50710.5
31.2346	5		31.2346	3		6.84553	51141.5		6.84973	49804.6		6.84973	49916.9		6.85033	49561.2		6.85053	49864
31.255	5		31.255	2		6.84928	50793.2		6.85349	46549.6		6.85349	47002.2		6.85409	46597.1		6.85429	46897.5
31.2754	5		31.2754	3		6.85304	47962.2		6.85725	45390.1		6.85725	45701.8		6.85785	45196.6		6.85805	45549.3
31.2958	4		31.2958	4		6.8568	46187.7		6.861	43387.4		6.861	43011.9		6.8616	43009.3		6.8618	42917.8
31.3162	4		31.3162	4		6.86055	44242.9		6.86476	42174.2		6.86476	42363.4		6.86536	41871.5		6.86556	42132.1
31.3366	4		31.3366	4		6.86431	42984.9		6.86852	39421.9		6.86852	39410.2		6.86912	39182		6.86932	39174.6
31.357	2		31.357	3		6.86807	39932.3		6.87227	38532.8		6.87227	38756.4		6.87288	38517		6.87308	38123.1
31.3774	3		31.3774	3		6.87183	38917.9		6.87603	36389.8		6.87603	36213.7		6.87663	36430.5		6.87683	36144.6
31.3978	3		31.3978	2		6.87558	37217.7		6.87979	36350.3		6.87979	35967.4		6.88039	35869		6.88059	35403.1
31.4182	3		31.4182	2		6.87934	36525.4		6.88355	33967.8		6.88355	34676.9		6.88415	34111.7		6.88435	34060.6
31.4386	4		31.4386	1		6.8831	34808.9		6.8873	34200.1		6.8873	34114.7		6.8879	33850		6.8881	34324.3
31.459	4		31.459	0		6.88685	34335.7		6.89106	32325.8		6.89106	32722.8		6.89166	32444.4		6.89186	32656.6
31.4794	4		31.4794	1		6.89061	33061.7		6.89482	32616.8		6.89482	32801.4		6.89542	32772.7		6.89562	32832
31.4998	3		31.4998	1		6.89437	32943.1		6.89857	31054.9		6.89857	31252		6.89917	31337.5		6.89937	31387.5
31.5202	3		31.5202	0		6.89812	31541.8		6.90233	31368.2		6.90233	31528.7		6.90293	31039.1		6.90313	31327.3
31.5406	4		31.5406	0		6.90188	31647		6.90609	30098.8		6.90609	30546.5		6.90669	30409.6		6.90689	30152.3
31.561	3		31.561	0		6.90564	30716.6		6.90984	30213.6		6.90984	30475		6.91044	30309.9		6.91064	30571.9
31.5814	3		31.5814	0		6.90939	30939.7		6.9136	29426.5		6.9136	29658.2		6.9142	29286.2		6.9144	29661.7
31.6018	3		31.6018	0		6.91315	29946.6		6.91736	29881.6		6.91736	30185		6.91796	30078.4		6.91816	29883.7
31.6222	3		31.6222	0		6.91691	30249.5		6.92112	28808.5		6.92112	29110.9		6.92172	28734.2		6.92192	29203.8
31.6426	2		31.6426	0		6.92067	29026.9		6.92487	29170.5		6.92487	29678.5		6.92547	29233.6		6.92567	29379.2
31.663	3		31.663	0		6.92442	29653.8		6.92863	28253.6		6.92863	28819.8		6.92923	28641.3		6.92943	28362.4
31.6834	2		31.6834	0		6.92818	28608.4		6.93239	28801		6.93239	28661.3		6.93299	28765.6		6.93319	28673
31.7038	2		31.7038	0		6.93194	29090		6.93614	27442.7		6.93614	27929.5		6.93674	27493.2		6.93694	27773.3
31.7242	2		31.7242	0		6.93569	27377.2		6.9399	27997.3		6.9399	28456.1		6.9405	27942.8		6.9407	28279.2
31.7446	1		31.7446	0		6.93945	28474.7		6.94366	27376.7		6.94366	27523.4		6.94426	27587.2		6.94446	27456.4
31.765	0		31.765	0		6.94321	27953.4		6.94741	28251.6		6.94741	27906.6		6.94801	28041.1		6.94821	28191.5
31.7854	0		31.7854	1		6.94696	28061.7		6.95117	27252		6.95117	27136.2		6.95177	26813.3		6.95197	27116.5
31.8058	0		31.8058	1		6.95072	27195.1		6.95493	27861.7		6.95493	27749		6.95553	27679		6.95573	28216.9
31.8262	0		31.8262	1		6.95448	28023.3		6.95868	26709.1		6.95868	26787.5		6.95928	26729.1		6.95948	26684.5
31.8466	0		31.8466	1		6.95823	27006.2		6.96244	27877.5		6.96244	27887		6.96304	27590.4		6.96324	27779
31.867	0		31.867	1		6.96199	27727.7		6.9662	26916.1		6.9662	26776.4		6.9668	26886.2		6.967	26896.7
31.8874	0		31.8874	1		6.96575	27114.4		6.96995	27358.3		6.96995	27289		6.97055	26891.7		6.97075	26996.5
31.9078	0		31.9078	1		6.9695	27440.9		6.97371	26770.4		6.97371	26604.2		6.97431	26423.5		6.97451	26331.4
31.9282	0		31.9282	1		6.97326	26718.5		6.97747	26999.2		6.97747	27139.8		6.97807	27053.5		6.97827	27132.1
31.9486	0		31.9486	1		6.97702	26938.8		6.98122	26168.7		6.98122	26355.1		6.98182	26148		6.98202	26494.5
31.969	0		31.969	1		6.98077	26368.1		6.98498	26683.7		6.98498	27069.7		6.98558	27048.9		6.98578	27058.7
31.9894	1		31.9894	0		6.98453	27256.3		6.98874	26051		6.98874	26323.4		6.98934	26272.6		6.98954	26509.2
32.0098	1		32.0098	1		6.98829	26234.9		6.99249	26839.8		6.99249	26563.7		6.99309	26515.4		6.99329	26695.1
32.0302	1		32.0302	3		6.99204	26984.3		6.99625	26069		6.99625	26377.1		6.99685	26177.4		6.99705	26166.9
32.0506	1		32.0506	3		6.9958	26324.4		7.00001	26899.5		7.00001	26868.8		7.00061	26439		7.00081	26752.4
32.071	1		32.071	4		6.99956	26486.1		7.00376	25692.9		7.00376	26047.1		7.00436	25737.7		7.00456	26043.1
32.0914	2		32.0914	4		7.00331	25842.5		7.00752	26234.4		7.00752	26618.9		7.00812	26552.9		7.00832	26497.6
32.1118	3		32.1118	4		7.00707	26707.9		7.01127	25746.6		7.01127	25533		7.01187	25823.7		7.01207	25609.4
32.1322	2		32.1322	4		7.01082	26389.4		7.01503	26089.6		7.01503	26376.2		7.01563	26058.6		7.01583	26720.6
32.1526	3		32.1526	3		7.01458	26226.8		7.01879	25643.5		7.01879	25897.5		7.01939	25631.9		7.01959	25986.6
32.173	5		32.173	2		7.01834	25884		7.02254	25991.5		7.02254	26401.6		7.02314	26498.1		7.02334	26365.9
32.1934	6		32.1934	2		7.02209	26461.8		7.0263	25741		7.0263	25888.2		7.0269	25805.6		7.0271	25484.3
32.2138	6		32.2138	1		7.02585	25900.9		7.03006	26366.2		7.03006	26373.9		7.03066	26594.9		7.03086	26119.7
32.2342	7		32.2342	0		7.02961	26214.1		7.03381	25483.8		7.03381	25796.9		7.03441	25419		7.03461	25689.1
32.2546	8		32.2546	0		7.03336	25378.9		7.03757	26051.6		7.03757	25987.8		7.03817	26088		7.03837	26325.6
32.275	8		32.275	0		7.03712	26298		7.04133	25596.7		7.04133	25590.2		7.04193	25399.3		7.04213	25375.6
32.2954	7		32.2954	0		7.04088	25632.6		7.04508	26266.8		7.04508	26241.1		7.04568	26093.3		7.04588	26339.6
32.3158	6		32.3158	0		7.04463	26171.6		7.04884	24918.2		7.04884	25716.8		7.04944	25776.4		7.04964	25017
32.3362	6		32.3362	0		7.04839	25382.1		7.05259	26043.8		7.05259	26101.8		7.05319	26208		7.05339	26113
32.3566	4		32.3566	1		7.0505	26012.6		7.05415	25744.2		7.05465	26228.7		7.05425	25845.1		7.05355	25733.7
32.377	3		32.377	1		7.05425	25391.6		7.0579	25199.2		7.0584	25393.6		7.058	25407.3		7.0573	25489.7
32.3974	2		32.3974	0		7.05801	25910.6		7.06166	25722.2		7.06216	25823.6		7.06176	25354.1		7.06106	25624.7
32.4178	1		32.4178	1		7.06176	24925.4		7.06541	25415		7.06591	25405.3		7.06551	25400.4		7.06481	25574
32.4382	1		32.4382	1		7.06552	25165.6		7.06917	25416.6		7.06967	25982.6		7.06927	25637.1		7.06857	25565.2
32.4586	1		32.4586	1		7.06927	25001.7		7.07292	25100.2		7.07342	25002.6		7.07302	25282.6		7.07232	25278.7
32.479	1		32.479	1		7.07303	25556.4		7.07668	25802.8		7.07718	25747		7.07678	25612.1		7.07608	25705
32.4994	0		32.4994	1		7.07678	25162.8		7.08043	24994.4		7.08093	24884.8		7.08053	25206.6		7.07983	25215.6
32.5198	1		32.5198	1		7.08054	25422.1		7.08419	25188.7		7.08469	25345.9		7.08429	25468		7.08359	25714
32.5402	2		32.5402	1		7.08429	24966.4		7.08794	25078.4		7.08844	25239.5		7.08804	24919.3		7.08734	24992
32.5606	2		32.5606	1		7.08805	25456.2		7.0917	25580.2		7.0922	25834.2		7.0918	25424.2		7.0911	25825.5
32.581	2		32.581	1		7.0918	24864.1		7.09545	24953.7		7.09595	25037.5		7.09555	24847.3		7.09485	25137
32.6014	2		32.6014	1		7.09556	25491.4		7.09921	25318.5		7.09971	25406.4		7.09931	25349.8		7.09861	25642.7
32.6218	2		32.6218	1		7.09931	25392.6		7.10296	25022.5		7.10346	25226.8		7.10306	25084.7		7.10236	25241.6
32.6422	2		32.6422	1		7.10307	25294.4		7.10672	25109.5		7.10722	25613.9		7.10682	25420.1		7.10612	25445.8
32.6626	3		32.6626	1		7.10682	24630.5		7.11047	24748.8		7.11097	25386.1		7.11057	24819.2		7.10987	25068.4
32.683	3		32.683	1		7.11058	25403.1		7.11423	25556.9		7.11473	25682		7.11433	25862.6		7.11363	25518.2
32.7034	3		32.7034	1		7.11433	24679.5		7.11798	25042.5		7.11848	24930.1		7.11808	24709.3		7.11738	24701.3
32.7238	3		32.7238	1		7.11809	25537		7.12174	25870.5		7.12224	25579.5		7.12184	25385.6		7.12114	25667.6
32.7442	2		32.7442	1		7.12184	24766.2		7.12549	24904.4		7.12599	24793.7		7.12559	24888.7		7.12489	25131.7
32.7646	2		32.7646	1		7.1256	25308.1		7.12925	25186.3		7.12975	25359.7		7.12935	25255.5		7.12865	25570
32.785	2		32.785	2		7.12935	25006.4		7.133	24721.5		7.1335	24871.3		7.1331	24672.2		7.1324	24949.2
32.8054	2		32.8054	3		7.13311	25244.5		7.13676	25546.4		7.13726	25281.7		7.13686	25419.6		7.13616	25246.5
32.8258	2		32.8258	4		7.13686	24651.9		7.14051	24707.4		7.14101	24980.2		7.14061	24836.4		7.13991	24896.9
32.8462	2		32.8462	4		7.14062	25201.2		7.14427	25182.5		7.14477	25259.4		7.14437	24952		7.14367	25380.5
32.8666	3		32.8666	4		7.14437	24951.1		7.14802	24928.1		7.14852	24823		7.14812	24945.1		7.14742	25004.2
32.887	3		32.887	5		7.14813	25400		7.15178	25152.2		7.15228	25592.5		7.15188	25125.6		7.15118	25410.8
32.9074	3		32.9074	4		7.15189	24503.3		7.15554	24653		7.15604	24870.5		7.15564	25021.1		7.15494	24791.7
32.9278	4		32.9278	5		7.15564	25414.4		7.15929	25199.1		7.15979	25257.9		7.15939	25167.2		7.15869	25326.7
32.9482	4		32.9482	6		7.1594	24312		7.16305	24518.2		7.16355	24814.8		7.16315	24774.5		7.16245	24556.5
32.9686	4		32.9686	7		7.16315	25151.5		7.1668	25088.1		7.1673	25146.6		7.1669	25028.6		7.1662	25075.4
32.989	4		32.989	9		7.16691	24746.2		7.17056	25049		7.17106	24854.4		7.17066	24697.1		7.16996	24949.7
33.0094	4		33.0094	10		7.17066	25280.5		7.17431	25345.5		7.17481	25707.5		7.17441	25519.5		7.17371	25586.5
33.0298	3		33.0298	13		7.17442	24823.1		7.17807	24706.1		7.17857	24769.6		7.17817	25035.3		7.17747	24930.2
33.0502	5		33.0502	15		7.17817	25223.9		7.18182	25072.4		7.18232	25509		7.18192	24915		7.18122	25343.5
33.0706	5		33.0706	17		7.18193	24605.1		7.18558	24635		7.18608	24954.3		7.18568	24687.1		7.18498	24470
33.091	6		33.091	18		7.18568	25114.9		7.18933	25087.4		7.18983	24971.7		7.18943	24938.5		7.18873	25348.1
33.1114	9		33.1114	18		7.18944	24625.6		7.19309	24593.7		7.19359	24800.8		7.19319	24681.3		7.19249	25046.8
33.1318	10		33.1318	16		7.19319	24999.4		7.19684	25035		7.19734	25099.2		7.19694	25019.1		7.19624	25323.4
33.1522	13		33.1522	15		7.19695	24954.8		7.2006	24842.4		7.2011	25012		7.2007	24715.2		7.2	24834.5
33.1726	15		33.1726	13		7.20071	25101.8		7.20436	24761		7.20486	25199		7.20446	24917.4		7.20376	25241.1
33.193	15		33.193	10		7.20446	25007.2		7.20811	24754		7.20861	24862.5		7.20821	24820.5		7.20751	24754
33.2134	15		33.2134	10		7.20822	24900.3		7.21187	24934.2		7.21237	25004.1		7.21197	24792.6		7.21127	25388.2
33.2338	16		33.2338	9		7.21197	24519.9		7.21562	24821		7.21612	24826		7.21572	24624.6		7.21502	24945.9
33.2542	15		33.2542	9		7.21573	25148.4		7.21938	24737.3		7.21988	25097		7.21948	24911.2		7.21878	24940.9
33.2746	15		33.2746	9		7.21948	24633.1		7.22313	24354		7.22363	24495		7.22323	24491.1		7.22253	24613.4
33.295	15		33.295	8		7.22324	25039.5		7.22689	25085.1		7.22739	25190.4		7.22699	25342.4		7.22629	25162.6
33.3154	15		33.3154	8		7.22699	24456.4		7.23064	24395.4		7.23114	24503.6		7.23074	24682.6		7.23004	24556.7
33.3358	15		33.3358	7		7.23075	25114.2		7.2344	25004.9		7.2349	24924.6		7.2345	25076.5		7.2338	25304.8
33.3562	14		33.3562	6		7.23451	24622.6		7.23816	24367.9		7.23866	24561.6		7.23826	24522.3		7.23756	24680.6
33.3766	13		33.3766	6		7.23826	24764.1		7.24191	24744.4		7.24241	24577.4		7.24201	24754.2		7.24131	25436.2
33.397	13		33.397	5		7.24202	24590.7		7.24567	24492.2		7.24617	24787.6		7.24577	24384.7		7.24507	24511.3
33.4174	11		33.4174	3		7.24577	25200		7.24942	24912.9		7.24992	25104.6		7.24952	24872.6		7.24882	25049.6
33.4378	11		33.4378	3		7.24953	24398.6		7.25318	24186		7.25368	24523.1		7.25328	24626.9		7.25258	24749.5
33.4582	10		33.4582	2		7.25328	25011.3		7.25693	25396.2		7.25743	25296.7		7.25703	25222.4		7.25633	25069.6
33.4786	9		33.4786	3		7.25704	24470.6		7.26069	24574.9		7.26119	24621.6		7.26079	24400		7.26009	24534.2
33.499	8		33.499	3		7.2608	24818.3		7.26445	25008.6		7.26495	25095.9		7.26455	24873.3		7.26385	25159.7
33.5194	7		33.5194	4		7.26455	24482.2		7.2682	24178.1		7.2687	24386.1		7.2683	24047.6		7.2676	24708.9
33.5398	6		33.5398	5		7.26831	25057.1		7.27196	25133.8		7.27246	25320.2		7.27206	25062.1		7.27136	25315.2
33.5602	6		33.5602	4		7.27206	24498.1		7.27571	24604.9		7.27621	24641.1		7.27581	24406.5		7.27511	24421.6
33.5806	5		33.5806	4		7.27582	24874		7.27947	24666.8		7.27997	24630.7		7.27957	24761.6		7.27887	24860.3
33.601	5		33.601	4		7.27958	24736.5		7.28323	24541.9		7.28373	24742.5		7.28333	24880.8		7.28263	24636.7
33.6214	4		33.6214	4		7.28333	24824		7.28698	24897.8		7.28748	24531.8		7.28708	25218.1		7.28638	24864.8
33.6418	3		33.6418	4		7.28709	24317.8		7.29074	24364.2		7.29124	24556.6		7.29084	24287.8		7.29014	24272.3
33.6622	3		33.6622	4		7.29084	24848.1		7.29449	24809.3		7.29499	25038.2		7.29459	24832.2		7.29389	24798.3
33.6826	3		33.6826	5		7.2946	24455.1		7.29825	24732		7.29875	24735.9		7.29835	24035		7.29765	24637.7
33.703	3		33.703	5		7.29836	24758.5		7.30201	24612.1		7.30251	24928.6		7.30211	24910.8		7.30141	25173.9
33.7234	4		33.7234	6		7.30211	24326.7		7.30576	24447.2		7.30626	24556.9		7.30586	24635		7.30516	24248.6
33.7438	5		33.7438	7		7.30587	25033		7.30952	25015.9		7.31002	25494.6		7.30962	24886.5		7.30892	25177.5
33.7642	6		33.7642	8		7.30962	24641.2		7.31327	24224.7		7.31377	24472.6		7.31337	24313		7.31267	24504.4
33.7846	7		33.7846	8		7.31338	25256.3		7.31703	24954.4		7.31753	24713.8		7.31713	24960.4		7.31643	24854.7
33.805	7		33.805	10		7.31714	24597		7.32079	24379.8		7.32129	24567.9		7.32089	24369.8		7.32019	24538.9
33.8254	7		33.8254	11		7.32089	24885.8		7.32454	24764.8		7.32504	25101		7.32464	24722.2		7.32394	24834.2
33.8458	6		33.8458	9		7.32465	24657.1		7.3283	24458.5		7.3288	24527.9		7.3284	24422.3		7.3277	24333.2
33.8662	5		33.8662	11		7.3284	24930.5		7.33205	24851.3		7.33255	24770.2		7.33215	25050.8		7.33145	24818.3
33.8866	5		33.8866	10		7.33216	24349.3		7.33581	24356.2		7.33631	24520.1		7.33591	24350.3		7.33521	24156.7
33.907	4		33.907	9		7.33592	24853.7		7.33957	24771.5		7.34007	25337.8		7.33967	24638.9		7.33897	24831.9
33.9274	5		33.9274	10		7.33967	24440.4		7.34332	24438.4		7.34382	24268.1		7.34342	24413.6		7.34272	24505.7
33.9478	5		33.9478	11		7.34343	24846.4		7.34708	24830.6		7.34758	24834.5		7.34718	24835.5		7.34648	25009.4
33.9682	4		33.9682	13		7.34718	24096.1		7.35084	24173.3		7.35134	24350.9		7.35094	24134.2		7.35024	24344.9
33.9886	5		33.9886	13		7.35094	25004.7		7.35459	24984.5		7.35509	24821.9		7.35469	25223.9		7.35399	25305.8
34.009	5		34.009	16		7.3547	24614.1		7.35835	24347.7		7.35885	24123.2		7.35845	24182.4		7.35775	24523
34.0294	5		34.0294	18		7.35845	24768.7		7.3621	25031.5		7.3626	24919.4		7.3622	24916.4		7.3615	25025.5
34.0498	5		34.0498	20		7.36221	23852.8		7.36586	24214.7		7.36636	24458.6		7.36596	23933.8		7.36526	24348.4
34.0702	5		34.0702	24		7.36597	25053.7		7.36962	24896.4		7.37012	25086		7.36972	24768.3		7.36902	24653.3
34.0906	6		34.0906	29		7.36972	24272.1		7.37337	24537.8		7.37387	24502.1		7.37347	24712.4		7.37277	24459.5
34.111	7		34.111	36		7.37348	24798.4		7.37713	24893.9		7.37763	24829.9		7.37723	24686.2		7.37653	24703.9
34.1314	6		34.1314	44		7.37724	24197.1		7.38089	24476.2		7.38139	24364.5		7.38099	24378		7.38029	24658
34.1518	9		34.1518	51		7.38099	24607.7		7.38464	24986.5		7.38514	24819.2		7.38474	24482.8		7.38404	24915.6
34.1722	10		34.1722	55		7.38475	24076.5		7.3884	23875.7		7.3889	23751.8		7.3885	24255.5		7.3878	24129.6
34.1926	17		34.1926	58		7.3885	25127.1		7.39215	24766.5		7.39265	24524.4		7.39225	24641		7.39155	25085.3
34.213	24		34.213	59		7.39226	24364.8		7.39591	24299.1		7.39641	24231.5		7.39601	24355		7.39531	24364.8
34.2334	30		34.2334	57		7.39602	24673.3		7.39967	24501.6		7.40017	24597.4		7.39977	25007.7		7.39907	24777.1
34.2538	39		34.2538	53		7.39977	24365.2		7.40342	24469		7.40392	24500.5		7.40352	24178.1		7.40282	24175
34.2742	44		34.2742	48		7.40353	24707.3		7.40718	24549.6		7.40768	24759.1		7.40728	24854.9		7.40658	25006.6
34.2946	50		34.2946	43		7.40729	24042.8		7.41094	24464.4		7.41144	24572.1		7.41104	24396		7.41034	24136.4
34.315	55		34.315	35		7.41104	24588.6		7.41469	24735.7		7.41519	24803.2		7.41479	24461.4		7.41409	24882.7
34.3354	57		34.3354	29		7.4148	24496.7		7.41845	24224.9		7.41895	24291.3		7.41855	24419.3		7.41785	24345.9
34.3558	58		34.3558	23		7.41856	24905.4		7.42221	24483.3		7.42271	25002.2		7.42231	24647.5		7.42161	25007.2
34.3762	57		34.3762	19		7.42231	24283.6		7.42596	24624.9		7.42646	24285.6		7.42606	24360.5		7.42536	24579.3
34.3966	51		34.3966	19		7.42607	24735.5		7.42972	25015.7		7.43022	24956		7.42982	24873.1		7.42912	24982.3
34.417	44		34.417	19		7.42983	24086.7		7.43348	24296.7		7.43398	24376.2		7.43358	24155		7.43288	24317.1
34.4374	38		34.4374	19		7.43358	24664.6		7.43723	24785.5		7.43773	24939.5		7.43733	24857.5		7.43663	24975.5
34.4578	31		34.4578	19		7.43734	24339.9		7.44099	24219.4		7.44149	24142.8		7.44109	24159.1		7.44039	24544.2
34.4782	28		34.4782	18		7.4411	24757.1		7.44475	24919.6		7.44525	24730.2		7.44485	24716.3		7.44415	24938.5
34.4986	23		34.4986	18		7.44485	24197.5		7.4485	24370.5		7.449	24425.2		7.4486	23993.1		7.4479	24250.1
34.519	19		34.519	19		7.44861	24828.8		7.45226	24589		7.45276	25021.5		7.45236	24625.1		7.45166	24739.5
34.5394	16		34.5394	20		7.45237	24641.6		7.45602	24118.8		7.45652	24262.2		7.45612	24226.6		7.45542	24215.4
34.5598	13		34.5598	23		7.45612	24860.9		7.45977	24963.4		7.46027	24639.9		7.45987	24701.2		7.45917	25002.6
34.5802	12		34.5802	27		7.45988	23986		7.46353	24195.7		7.46403	24313.2		7.46363	23882.1		7.46293	23840
34.6006	12		34.6006	29		7.46364	24698.4		7.46729	24316.5		7.46779	24508		7.46739	24377.3		7.46669	24612.7
34.621	12		34.621	30		7.46739	24540		7.47104	24224		7.47154	24069.5		7.47114	24113.9		7.47044	24383.5
34.6414	13		34.6414	30		7.47115	25169.6		7.4748	24784.3		7.4753	25180.7		7.4749	25061.7		7.4742	25046.5
34.6618	12		34.6618	29		7.47866	24789.1		7.48231	24554.8		7.48281	24677.9		7.48241	24709.7		7.48171	24559.8
34.6822	12		34.6822	28		7.48242	24170.2		7.48607	23990.6		7.48657	23992.6		7.48617	24338.6		7.48547	24297
34.7026	15		34.7026	27		7.48618	24687.5		7.48983	24524.3		7.49033	24850.8		7.48993	24628.2		7.48923	24666.7
34.723	17		34.723	24		7.48993	24112		7.49358	24233.2		7.49408	24257.3		7.49368	24263.1		7.49298	24024.4
34.7434	19		34.7434	19		7.49369	24446.7		7.49734	24483		7.49784	24784.1		7.49744	24470.3		7.49674	24658.6
34.7638	21		34.7638	17		7.49745	24004.7		7.5011	24047.8		7.5016	24376.4		7.5012	24103.5		7.5005	24146.6
34.7842	21		34.7842	15		7.50121	25066.6		7.50486	24838.9		7.50536	24707.7		7.50496	24814.1		7.50426	25060.6
34.8046	22		34.8046	14		7.50496	24208.6		7.50861	24215.4		7.50911	23977		7.50871	24344.8		7.50801	24029.6
34.825	21		34.825	13		7.50872	24947.9		7.51237	24471		7.51287	24453.1		7.51247	24781.3		7.51177	25041.1
34.8454	21		34.8454	13		7.51248	23932.5		7.51613	24188		7.51663	24128.4		7.51623	23873.9		7.51553	24264.6
34.8658	19		34.8658	14		7.51623	24478.6		7.51988	24373.8		7.52038	24879.4		7.51998	24436.5		7.51928	24860.8
34.8862	16		34.8862	11		7.51999	24007.8		7.52364	23895		7.52414	24366.3		7.52374	24118.5		7.52304	24331.3
34.9066	14		34.9066	9		7.52375	24836.7		7.5274	24488.2		7.5279	24649.3		7.5275	24399.4		7.5268	24749.8
34.927	11		34.927	10		7.5275	24038.9		7.53115	24220.4		7.53165	24192.9		7.53125	24160.5		7.53055	23954.5
34.9474	8		34.9474	8		7.53126	24509.9		7.53491	24569.1		7.53541	24764.3		7.53501	24625.3		7.53431	24532.6
34.9678	7		34.9678	9		7.53502	24317.7		7.53867	23966		7.53917	24149.8		7.53877	23945.1		7.53807	24023.6
34.9882	7		34.9882	9		7.53878	24504.9		7.54243	24293.4		7.54293	24455.7		7.54253	24562.9		7.54183	24575.7
35.0086	6		35.0086	8		7.54253	23858.4		7.54618	23672.5		7.54668	24089.7		7.54628	23974.1		7.54558	24067.6
35.029	5		35.029	7		7.54629	24652		7.54994	24168.6		7.55044	24487.9		7.55004	24479.1		7.54934	24606.8
35.0494	5		35.0494	8		7.55005	23916.5		7.5537	24044.7		7.5542	23972.5		7.5538	23963		7.5531	24093.2
35.0698	5		35.0698	8		7.5538	24619.6		7.55745	24584.3		7.55795	24759		7.55755	24489		7.55685	24514.6
35.0902	5		35.0902	9		7.55756	24180.3		7.56121	23884.6		7.56171	24056.2		7.56131	24072.7		7.56061	24031.9
35.1106	5		35.1106	9		7.56132	24644		7.56497	24610.6		7.56547	24227.1		7.56507	24235.7		7.56437	24694.7
35.131	6		35.131	9		7.56508	23747.5		7.56873	23889.1		7.56923	24147.9		7.56883	23682.6		7.56813	23717.5
35.1514	5		35.1514	9		7.56883	24593.8		7.57248	24905.7		7.57298	24695.1		7.57258	24876.9		7.57188	24755.7
35.1718	4		35.1718	10		7.57259	23899		7.57624	23931.2		7.57674	23986.5		7.57634	24114.3		7.57564	24503.8
35.1922	5		35.1922	9		7.57635	24765.3		7.58	24715.4		7.5805	24593		7.5801	24578.3		7.5794	24547.9
35.2126	4		35.2126	11		7.5801	23875.6		7.58375	23979.1		7.58425	24026		7.58385	23994.8		7.58315	24042.6
35.233	4		35.233	11		7.58386	24902.1		7.58751	24413.1		7.58801	24598.3		7.58761	24546.6		7.58691	24529.6
35.2534	4		35.2534	13		7.58762	24049.4		7.59127	23872.4		7.59177	24203.3		7.59137	24151.4		7.59067	24395.7
35.2738	3		35.2738	14		7.59138	24803.5		7.59503	24565.7		7.59553	24371.7		7.59513	24734.3		7.59443	24888.3
35.2942	3		35.2942	15		7.59513	24033.7		7.59878	23907.8		7.59928	24068.9		7.59888	24338.9		7.59818	24118.3
35.3146	3		35.3146	15		7.59889	24723.7		7.60254	24702.7		7.60304	24943.1		7.60264	24491.3		7.60194	24392.1
35.335	4		35.335	16		7.60265	24467.5		7.6063	24270.2		7.6068	24474.6		7.6064	24148.2		7.6057	24082.2
35.3554	5		35.3554	16		7.60641	24612.2		7.61006	24751.4		7.61056	24584		7.61016	24775.6		7.60946	24700
35.3758	6		35.3758	15		7.61016	24197.6		7.61381	24095.9		7.61431	24216		7.61391	24240.2		7.61321	23868.4
35.3962	6		35.3962	14		7.61392	24904.7		7.61757	24687.7		7.61807	24598.4		7.61767	24967.2		7.61697	24966.2
35.4166	6		35.4166	16		7.61768	24039.6		7.62133	24491.6		7.62183	24328.5		7.62143	23947		7.62073	24543
35.437	7		35.437	17		7.62144	24542.6		7.62509	24291.7		7.62559	24773.9		7.62519	24449.5		7.62449	24309.4
35.4574	6		35.4574	20		7.62519	24203		7.62884	24066.7		7.62934	24394.9		7.62894	24288.5		7.62824	24306.4
35.4778	8		35.4778	21		7.62895	24703.2		7.6326	24869.1		7.6331	24949.6		7.6327	24607.2		7.632	24907.9
35.4982	8		35.4982	26		7.63271	23975.1		7.63636	23849.2		7.63686	23874.8		7.63646	24019.3		7.63576	23960.3
35.5186	11		35.5186	29		7.63647	24540.5		7.64012	24657.8		7.64062	24540.5		7.64022	24651		7.63952	24458.4
35.539	9		35.539	35		7.64022	24260.6		7.64387	24064.6		7.64437	24127.6		7.64397	24192.7		7.64327	24248.9
35.5594	11		35.5594	40		7.64398	24861.9		7.64763	24804.2		7.64813	24817.9		7.64773	24806.1		7.64703	24485.2
35.5798	14		35.5798	43		7.64774	24000.4		7.65139	24200.6		7.65189	24143.3		7.65149	24087.9		7.65079	24277.4
35.6002	16		35.6002	47		7.6515	24720.1		7.65515	24804.1		7.65565	24952.5		7.65525	24835.8		7.65455	25228.4
35.6206	20		35.6206	47		7.65525	24549.1		7.6589	24410.3		7.6594	24680.8		7.659	24345		7.6583	24435.5
35.641	24		35.641	46		7.65901	24596.7		7.66266	24870.2		7.66316	24712.1		7.66276	24534.6		7.66206	24541.4
35.6614	26		35.6614	44		7.66277	24154.3		7.66642	24010.8		7.66692	24229.4		7.66652	24283.6		7.66582	24263.6
35.6818	28		35.6818	40		7.66653	24797.6		7.67018	24977.1		7.67068	24621.1		7.67028	24644.1		7.66958	24786.7
35.7022	30		35.7022	36		7.67028	24619.8		7.67393	24479.6		7.67443	24610.8		7.67403	24656.6		7.67333	24471.6
35.7226	35		35.7226	31		7.67404	24891.9		7.67769	24608.3		7.67819	24931.5		7.67779	24785.8		7.67709	24873
35.743	38		35.743	26		7.6778	24304.2		7.68145	24087		7.68195	24262.6		7.68155	24067.2		7.68085	24305.2
35.7634	41		35.7634	21		7.68156	24973.2		7.68521	24832.2		7.68571	24791.1		7.68531	24595.2		7.68461	24514
35.7838	42		35.7838	19		7.68531	24050.6		7.68896	24036.9		7.68946	24443		7.68906	24165.1		7.68836	24379.4
35.8042	42		35.8042	16		7.68907	24847.4		7.69272	24666.9		7.69322	24635.6		7.69282	24894.5		7.69212	25037.7
35.8246	38		35.8246	16		7.69283	24087.9		7.69648	23895.9		7.69698	24195.2		7.69658	24050.5		7.69588	23888
35.845	36		35.845	13		7.69659	24930.4		7.70024	24549.5		7.70074	24836.4		7.70034	24383.9		7.69964	24920.3
35.8654	32		35.8654	13		7.70035	24286.2		7.704	24186.2		7.7045	24309		7.7041	24089.2		7.7034	24260.5
35.8858	27		35.8858	12		7.7041	24402.7		7.70775	24818		7.70825	25064.6		7.70785	24505.3		7.70715	25076.4
35.9062	24		35.9062	12		7.70786	24244.4		7.71151	23843.5		7.71201	24039.5		7.71161	24216.8		7.71091	24095.6
35.9266	18		35.9266	11		7.71162	25025.6		7.71527	24546		7.71577	25174.1		7.71537	24890.1		7.71467	24765.7
35.947	14		35.947	11		7.71538	24307.2		7.71903	24270.7		7.71953	24115.5		7.71913	24027.6		7.71843	23907.1
35.9674	11		35.9674	9		7.71913	24826.5		7.72278	24506.8		7.72328	24869.7		7.72288	24810.4		7.72218	24604.3
35.9878	9		35.9878	8		7.72289	24265.2		7.72654	24107.1		7.72704	24205.7		7.72664	23941.3		7.72594	24142.3
36.0082	9		36.0082	7		7.72665	24741.5		7.7303	24781.6		7.7308	24713.5		7.7304	24579.3		7.7297	24368
36.0286	8		36.0286	5		7.73041	24331.1		7.73406	24296.8		7.73456	24390.9		7.73416	24385		7.73346	24343.8
36.049	7		36.049	6		7.73417	24623.2		7.73782	24955		7.73832	24718.3		7.73792	24911.4		7.73722	25075.8
36.0694	6		36.0694	7		7.73792	24350.6		7.74157	23886		7.74207	23968.6		7.74167	24218.3		7.74097	24247.1
36.0898	5		36.0898	6		7.74168	24761.3		7.74533	24508.7		7.74583	24613.2		7.74543	24442.9		7.74473	24851.3
36.1102	4		36.1102	6		7.74544	24332		7.74909	24224.1		7.74959	24190.5		7.74919	24102.4		7.74849	24099.5
36.1306	4		36.1306	6		7.7492	24807.9		7.75285	24679.2		7.75335	24761.1		7.75295	24559.3		7.75225	25042.8
36.151	3		36.151	7		7.75296	24410.9		7.75661	24190.5		7.75711	24418.8		7.75671	24515.7		7.75601	24323.9
36.1714	3		36.1714	7		7.75671	24610.5		7.76036	24818.1		7.76086	24805.3		7.76046	24502.9		7.75976	24833.7
36.1918	3		36.1918	8		7.76047	24154.5		7.76412	24484.8		7.76462	24346.1		7.76422	24015.8		7.76352	24440.9
36.2122	4		36.2122	8		7.76423	24463.7		7.76788	24558.2		7.76838	24579.9		7.76798	24466.5		7.76728	24763.3
36.2326	4		36.2326	9		7.76799	24382.7		7.77164	24328.5		7.77214	24379.8		7.77174	24209.2		7.77104	24509
36.253	3		36.253	9		7.77175	24557		7.7754	24524		7.7759	24865		7.7755	24669.7		7.7748	24646.4
36.2734	4		36.2734	9		7.7755	24083.3		7.77915	24304.6		7.77965	24171.6		7.77925	24554.6		7.77855	24228.2
36.2938	3		36.2938	9		7.77926	24652.7		7.78291	24304.2		7.78341	24598.7		7.78301	24503.5		7.78231	24920.7
36.3142	2		36.3142	8		7.78302	24478		7.78667	24154.8		7.78717	24138.5		7.78677	24098.1		7.78607	24213.5
36.3346	2		36.3346	8		7.78678	24328.6		7.79043	24539.4		7.79093	24575.4		7.79053	24499.6		7.78983	24464.6
36.355	2		36.355	7		7.79054	24187.4		7.79419	24354.2		7.79469	24373.1		7.79429	23989.8		7.79359	24281.7
36.3754	3		36.3754	6		7.79429	24232.5		7.79794	24444.4		7.79844	24647.5		7.79804	24602.6		7.79734	24268.6
36.3958	4		36.3958	5		7.79805	23989.3		7.8017	23837		7.8022	24268.3		7.8018	24076.3		7.8011	23985.5
36.4162	4		36.4162	4		7.80933	24576.7		7.81298	24580.5		7.81348	24577.7		7.81308	24520.4		7.81238	24535.7
36.4366	5		36.4366	4		7.81308	23873.8		7.81674	23908.3		7.81724	23984.2		7.81683	24275		7.81613	24150.8
36.457	5		36.457	3		7.81684	24614.1		7.82049	24632.7		7.82099	24709		7.82059	24647.4		7.81989	24805.8
36.4774	5		36.4774	5		7.8206	24361.9		7.82425	23992.9		7.82475	24153.1		7.82435	23753.9		7.82365	24093.9
36.4978	4		36.4978	4		7.82436	24507.9		7.82801	24595.6		7.82851	24464		7.82811	24602.6		7.82741	24716.3
36.5182	4		36.5182	4		7.82812	24228.1		7.83177	24183.5		7.83227	24059.7		7.83187	24219.2		7.83117	23990.4
36.5386	3		36.5386	4		7.83188	24667.4		7.83553	24522.9		7.83603	24909.7		7.83563	24694.1		7.83493	24702
36.559	3		36.559	6		7.83563	24194.2		7.83928	23866.8		7.83978	24309.3		7.83938	23866.8		7.83868	24350.9
36.5794	1		36.5794	6		7.83939	24481.6		7.84304	24473.7		7.84354	24403.8		7.84314	24687.4		7.84244	24722.8
36.5998	0		36.5998	7		7.84315	24377.1		7.8468	24299.7		7.8473	24031.3		7.8469	24013.6		7.8462	24259.5
36.6202	0		36.6202	8		7.84691	24732.2		7.85056	24612.1		7.85106	24341.4		7.85066	24991.1		7.84996	24672.2
36.6406	0		36.6406	7		7.85067	24219.8		7.85432	24046.7		7.85482	24126.8		7.85442	24240.9		7.85372	24242.9
36.661	1		36.661	7		7.85443	24465.1		7.85808	24740.3		7.85858	24749.2		7.85818	24736.4		7.85748	24716.8
36.6814	1		36.6814	7		7.85818	23875.7		7.86183	23999.1		7.86233	24181.8		7.86193	24392.1		7.86123	24154.2
36.7018	2		36.7018	6		7.86194	24857.2		7.86559	24466.2		7.86609	24660.7		7.86569	24438.6		7.86499	24606.7
36.7222	1		36.7222	6		7.8657	23781		7.86935	23851.6		7.86985	24189.6		7.86945	24075		7.86875	24009.2
36.7426	2		36.7426	4		7.86946	24580.1		7.87311	24847.3		7.87361	25040.8		7.87321	24975		7.87251	25078.7
36.763	2		36.763	4		7.87322	24031.1		7.87687	23872		7.87737	23790		7.87697	24011.3		7.87627	24132.9
36.7834	2		36.7834	3		7.87698	24661.3		7.88063	24317.2		7.88113	24606.6		7.88073	24352		7.88003	24424.6
36.8038	2		36.8038	4		7.88073	24090.8		7.88438	24164.6		7.88488	23873.1		7.88448	23943.1		7.88378	24262.1
36.8242	2		36.8242	4		7.88449	24612.5		7.88814	24779		7.88864	24977.7		7.88824	24706		7.88754	24652.5
36.8446	2		36.8446	5		7.88825	24044.4		7.8919	23781.2		7.8924	24165.6		7.892	23939.9		7.8913	24152.8
36.865	2		36.865	6		7.89201	24716.4		7.89566	24570.1		7.89616	24640.3		7.89576	24416.8		7.89506	24648.2
36.8854	3		36.8854	6		7.89577	24207.8		7.89942	24018.2		7.89992	24179		7.89952	23821.8		7.89882	24042.1
36.9058	4		36.9058	5		7.89953	24722.8		7.90318	24383.3		7.90368	24501		7.90328	24383.3		7.90258	24464.7
36.9262	4		36.9262	5		7.90329	24077.6		7.90694	23816.7		7.90744	23833.5		7.90704	24045		7.90634	24226.9
36.9466	5		36.9466	6		7.90704	24705.2		7.91069	24554.8		7.91119	24695.3		7.91079	24254.9		7.91009	24761
36.967	5		36.967	6		7.9108	23988.6		7.91445	24046.2		7.91495	24007.1		7.91455	23784.7		7.91385	24042.3
36.9874	4		36.9874	6		7.91456	24411		7.91821	24748.1		7.91871	24570.7		7.91831	24562.8		7.91761	24823
37.0078	3		37.0078	7		7.91832	23809.6		7.92197	23826.3		7.92247	24205		7.92207	24039.3		7.92137	24060
37.0282	4		37.0282	6		7.92208	24669.5		7.92573	24581.6		7.92623	24685.3		7.92583	24615.2		7.92513	24765.3
37.0486	4		37.0486	6		7.92584	23996.1		7.92949	24285.9		7.92999	24239.7		7.92959	24099.2		7.92889	24140.5
37.069	3		37.069	6		7.9296	24692.6		7.93325	24665.8		7.93375	24638.1		7.93335	24922.3		7.93265	24679.7
37.0894	3		37.0894	5		7.93335	23914		7.937	24084.9		7.9375	24003.9		7.9371	24081		7.9364	23984.2
37.1098	3		37.1098	4		7.93711	24866.3		7.94076	24779		7.94126	24944.6		7.94086	24494.4		7.94016	24588.6
37.1302	3		37.1302	4		7.94087	24034.8		7.94452	24175.6		7.94502	24329.3		7.94462	24156.9		7.94392	24398.2
37.1506	3		37.1506	3		7.94463	24625		7.94828	24514		7.94878	24913.7		7.94838	24658.8		7.94768	24670.4
37.171	4		37.171	3		7.94839	24086.4		7.95204	23724.8		7.95254	24055.8		7.95214	23933.3		7.95144	23986.6
37.1914	3		37.1914	2		7.95215	24303.7		7.9558	24392.7		7.9563	24438.7		7.9559	24371.2		7.9552	24549.3
37.2118	4		37.2118	3		7.95591	23969.9		7.95956	24126.1		7.96006	24192.9		7.95966	23952.2		7.95896	24368.8
37.2322	3		37.2322	3		7.95966	24445.5		7.96331	24347.9		7.96381	24454.4		7.96341	24716.7		7.96271	24498.7
37.2526	3		37.2526	3		7.96342	23932.9		7.96707	23636.3		7.96757	23809.3		7.96717	23779.6		7.96647	23670.9
37.273	3		37.273	4		7.96718	24027.4		7.97083	24265.3		7.97133	24148.8		7.97093	24266.3		7.97023	24477.1
37.2934	3		37.2934	4		7.97094	23817.8		7.97459	24008.7		7.97509	23982.6		7.97469	23921.5		7.97399	24139.6
37.3138	3		37.3138	5		7.9747	24417		7.97835	24503.1		7.97885	24260.3		7.97845	24345.4		7.97775	24607.6
37.3342	4		37.3342	5		7.97846	23481.8		7.98211	23280		7.98261	23891		7.98221	23478.9		7.98151	23806.7
37.3546	4		37.3546	5		7.98222	24082.2		7.98587	24227.4		7.98637	24177.7		7.98597	24271.3		7.98527	24174.8
37.375	4		37.375	5		7.98598	23622.3		7.98963	23813.8		7.99013	23374.9		7.98973	23682.9		7.98903	23610.7
37.3954	4		37.3954	4		7.98973	24346.6		7.99338	24364.1		7.99388	24115.4		7.99348	24112.5		7.99278	24643.7
37.4158	5		37.4158	5		7.99349	23444.1		7.99714	23943		7.99764	24159.8		7.99724	23724.3		7.99654	24018.8
37.4362	4		37.4362	5		7.99725	24293.8		8.0009	24592.5		8.0014	24168.6		8.001	24279.5		8.0003	24550.8
37.4566	5		37.4566	5		8.00101	24009.4		8.00466	23701.4		8.00516	23765.7		8.00476	23696.6		8.00406	23946.1
37.477	5		37.477	5		8.00477	24668.8		8.00842	24399.1		8.00892	24427.2		8.00852	24217.7		8.00782	24360.3
37.4974	5		37.4974	5		8.00853	23973.8		8.01218	24179.5		8.01268	24230.7		8.01228	24024		8.01158	24317.3
37.5178	4		37.5178	5		8.01229	24327.3		8.01594	24377.9		8.01644	24628.3		8.01604	24198.7		8.01534	24622.5
37.5382	5		37.5382	5		8.01605	24024		8.0197	23662		8.0202	23940.3		8.0198	24066.8		8.0191	24178.7
37.5586	4		37.5586	5		8.01981	24464.2		8.02346	24416.3		8.02396	24477.8		8.02356	24073.6		8.02286	24464.2
37.579	4		37.579	4		8.02356	24077		8.02721	23931.1		8.02771	23824.6		8.02731	24009.8		8.02661	23912.9
37.5994	3		37.5994	4		8.02732	24471.5		8.03097	24444.8		8.03147	24452.7		8.03107	24475.5		8.03037	24453.7
37.6198	3		37.6198	4		8.03108	24148.7		8.03473	23932.5		8.03523	24108.4		8.03483	24367.9		8.03413	24285.3
37.6402	3		37.6402	3		8.03484	24708.8		8.03849	24703.8		8.03899	25133.1		8.03859	24636.6		8.03789	24843.3
37.6606	3		37.6606	4		8.0386	24088.6		8.04225	24011.1		8.04275	24273.4		8.04235	23937.4		8.04165	23899.1
37.681	4		37.681	4		8.04236	24509.4		8.04601	24664		8.04651	24713.3		8.04611	24566.4		8.04541	24870.8
37.7014	4		37.7014	4		8.04612	24327.4		8.04977	23926.6		8.05027	24213.6		8.04987	24004.5		8.04917	24160.1
37.7218	4		37.7218	5		8.04988	24347.1		8.05353	24382.9		8.05403	24970.8		8.05363	24692.4		8.05293	24624.5
37.7422	4		37.7422	5		8.05364	24123.6		8.05729	24401.7		8.05779	24255.1		8.05739	24308.3		8.05669	24154.8
37.7626	4		37.7626	7		8.0574	24638.7		8.06105	24621.2		8.06155	24515.9		8.06115	24647.5		8.06045	24719.7
37.783	4		37.783	8		8.06115	24257.3		8.0648	24263		8.0653	24226.5		8.0649	24455.4		8.0642	24246.7
37.8034	4		37.8034	8		8.06491	24367.7		8.06856	24344.5		8.06906	24383.2		8.06866	24384.2		8.06796	24612.1
37.8238	5		37.8238	8		8.06867	24219.7		8.07232	24306.4		8.07282	24297.5		8.07242	24095		8.07172	24217.7
37.8442	5		37.8442	7		8.07243	24675.6		8.07608	24492.6		8.07658	24788.8		8.07618	25100.7		8.07548	24749.4
37.8646	5		37.8646	6		8.07619	24333.1		8.07984	24070.2		8.08034	24435.9		8.07994	24027.6		8.07924	24411.6
37.885	5		37.885	5		8.07995	24607.3		8.0836	24531.8		8.0841	24585.3		8.0837	24551.9		8.083	24315.9
37.9054	6		37.9054	5		8.08371	24018.3		8.08736	24033.7		8.08786	24226.9		8.08746	24090.4		8.08676	23982.7
37.9258	6		37.9258	5		8.08747	24558.8		8.09112	24856		8.09162	24494.2		8.09122	24613.5		8.09052	24723.8
37.9462	7		37.9462	7		8.09123	23845		8.09488	24098.4		8.09538	24045.3		8.09498	24486.3		8.09428	23861.7
37.9666	7		37.9666	7		8.09499	24680.3		8.09864	24585.4		8.09914	24625.9		8.09874	24781.1		8.09804	25111.1
37.987	6		37.987	7		8.09874	24232.8		8.1024	24121.2		8.1029	24057.7		8.1025	24031.3		8.1018	24008.8
38.0074	7		38.0074	8		8.1025	24668.1		8.10615	24676.9		8.10665	24845.5		8.10625	24355		8.10555	24699.2
38.0278	8		38.0278	9		8.10626	24103.1		8.10991	23927.1		8.11041	24181.5		8.11001	24075.3		8.10931	24153.8
38.0482	9		38.0482	8		8.11002	24613.1		8.11367	24867.7		8.11417	24739.4		8.11377	24439.1		8.11307	24749.1
38.0686	10		38.0686	9		8.11378	24347.3		8.11743	23917.2		8.11793	24115.1		8.11753	24247.4		8.11683	24213.1
38.089	11		38.089	7		8.11754	24693.7		8.12119	24562.5		8.12169	24718.9		8.12129	24359.5		8.12059	24870.5
38.1094	12		38.1094	8		8.1213	23903.6		8.12495	24095.7		8.12545	24186		8.12505	24147.1		8.12435	24097.7
38.1298	12		38.1298	7		8.12506	24916.4		8.12871	24661.9		8.12921	24434.8		8.12881	24783.8		8.12811	24801.3
38.1502	11		38.1502	7		8.12882	24082.8		8.13247	23697		8.13297	24377		8.13257	24044.8		8.13187	24100.3
38.1706	11		38.1706	7		8.13258	24598		8.13623	24643.3		8.13673	25007.8		8.13633	24813.7		8.13563	24624.6
38.191	9		38.191	7		8.13634	24355.2		8.13999	24117.5		8.14049	24020.4		8.14009	24105.8		8.13939	24289.2
38.2114	8		38.2114	8		8.1401	24595.5		8.14375	24517		8.14425	24899.4		8.14385	24437.6		8.14315	24555.3
38.2318	7		38.2318	8		8.14386	24181.9		8.14751	24096.3		8.14801	24133.8		8.14761	24124.2		8.14691	24335.8
38.2522	6		38.2522	7		8.14761	24807.1		8.15126	24563		8.15176	24515.2		8.15136	24566.9		8.15066	24731
38.2726	5		38.2726	7		8.15137	24127.1		8.15502	24342.3		8.15552	24194.5		8.15512	24204.4		8.15442	24041.8
38.293	6		38.293	6		8.15513	24732.2		8.15878	24696.3		8.15928	24823.3		8.15888	24725.4		8.15818	24902.8
38.3134	6		38.3134	3		8.15889	24411.5		8.16254	24117.8		8.16304	24101.7		8.16264	24191.5		8.16194	24141
38.3338	7		38.3338	3		8.16265	24782.7		8.1663	24857.5		8.1668	24646.7		8.1664	24789.6		8.1657	24695
38.3542	6		38.3542	4		8.16641	23758.6		8.17006	23653.1		8.17056	24038		8.17016	24086.8		8.16946	23515.4
38.3746	6		38.3746	4		8.17017	24772.3		8.17382	25051.8		8.17432	24980		8.17392	25130.7		8.17322	25344.4
38.395	6		38.395	6		8.17393	24523.4		8.17758	24157.7		8.17808	24178.2		8.17768	23683.5		8.17698	24219.3
38.4154	6		38.4154	6		8.17769	24499.3		8.18134	24294		8.18184	24620.6		8.18144	24493.5		8.18074	24788.8
38.4358	5		38.4358	6		8.18145	24058.1		8.1851	24146.8		8.1856	24149.8		8.1852	23699.5		8.1845	24448.3
38.4562	6		38.4562	7		8.18521	24864.7		8.18886	24525.7		8.18936	24682.7		8.18896	24890.7		8.18826	25005.8
38.4766	7		38.4766	7		8.18897	23899.3		8.19262	24203.7		8.19312	24165.7		8.19272	23971.4		8.19202	24243.8
38.497	7		38.497	7		8.19273	24494.8		8.19638	24622.7		8.19688	24479.2		8.19648	24892.9		8.19578	24667.5
38.5174	9		38.5174	6		8.19649	24272.3		8.20014	24073.7		8.20064	24169.2		8.20024	23889.4		8.19954	24147.5
38.5378	9		38.5378	8		8.20025	24452		8.2039	24515.5		8.2044	24747.5		8.204	24543.2		8.2033	24632.5
38.5582	8		38.5582	9		8.20401	24320.6		8.20766	24072.7		8.20816	24197.2		8.20776	24257		8.20706	24145.2
38.5786	8		38.5786	10		8.20776	24473.4		8.21141	24764.1		8.21191	24732.2		8.21151	24798.1		8.21081	24814.1
38.599	6		38.599	11		8.21152	23677.8		8.21517	24027		8.21567	24496.4		8.21527	24138.5		8.21457	23964.4
38.6194	7		38.6194	15		8.21528	24451.7		8.21893	24660.5		8.21943	24581.5		8.21903	24622.5		8.21833	24375.6
38.6398	5		38.6398	18		8.21904	23940.4		8.22269	23449		8.22319	24213.5		8.22279	24065.7		8.22209	24507.2
38.6602	6		38.6602	21		8.2228	24508.6		8.22645	24875		8.22695	24985.9		8.22655	24888.8		8.22585	24942.3
38.6806	7		38.6806	21		8.22656	24188.5		8.23021	24241.3		8.23071	23756.6		8.23031	24338.2		8.22961	24410.2
38.701	8		38.701	20		8.23032	24926.7		8.23397	24708.7		8.23447	24448.3		8.23407	24781.7		8.23337	24536.1
38.7214	10		38.7214	19		8.23408	23962.9		8.23773	24095		8.23823	24154.7		8.23783	24139.3		8.23713	24138.3
38.7418	12		38.7418	17		8.23784	24587.3		8.24149	24741.4		8.24199	24507.6		8.24159	24483.5		8.24089	24774.7
38.7622	14		38.7622	15		8.2416	24342.6		8.24525	24196.2		8.24575	24397.7		8.24535	24277.9		8.24465	24051.7
38.7826	16		38.7826	14		8.24536	24867.2		8.24901	24768.8		8.24951	24807.1		8.24911	24738.2		8.24841	24876
38.803	17		38.803	15		8.24912	24224.5		8.25277	24056.8		8.25327	24066.6		8.25287	23998.3		8.25217	24268.4
38.8234	18		38.8234	15		8.25288	24590.3		8.25653	24525.5		8.25703	24706		8.25663	24794.7		8.25593	24545.4
38.8438	18		38.8438	17		8.25664	24240.1		8.26029	23869.8		8.26079	24170.7		8.26039	24327		8.25969	24204.9
38.8642	19		38.8642	18		8.2604	24711		8.26405	24959.1		8.26455	24779		8.26415	24515.9		8.26345	24791
38.8846	17		38.8846	21		8.26416	23987.4		8.26781	23720.6		8.26831	23941.8		8.26791	23980.5		8.26721	24070.7
38.905	18		38.905	23		8.26792	24531		8.27157	24470.5		8.27207	24333.5		8.27167	24676.9		8.27097	24308.7
38.9254	18		38.9254	24		8.27168	24347.2		8.27533	24458.7		8.27583	24107.7		8.27543	23955.5		8.27473	24544.9
38.9458	18		38.9458	27		8.27544	24770.5		8.27909	24383.7		8.27959	24733.7		8.27919	24716.3		8.27849	24460.1
38.9662	17		38.9662	26		8.2792	23851.6		8.28285	23888.5		8.28335	23829.4		8.28295	23910.8		8.28225	23946.6
38.9866	19		38.9866	24		8.28296	24794.1		8.28661	24023		8.28711	24477.2		8.28671	24442.7		8.28601	24591.7
39.007	20		39.007	24		8.28672	23870.5		8.29037	23726.4		8.29087	23762.6		8.29047	23967.6		8.28977	24026.4
39.0274	21		39.0274	20		8.29048	24483.2		8.29413	24625.4		8.29463	24608.7		8.29423	24643.1		8.29353	24782.3
39.0478	25		39.0478	18		8.29424	23977.8		8.29789	23897.5		8.29839	24076.6		8.29799	24018.9		8.29729	24321.4
39.0682	27		39.0682	17		8.29799	24433.2		8.30164	24561		8.30214	24477.1		8.30174	24260.7		8.30104	25002.6
39.0886	28		39.0886	14		8.30175	23875.7		8.3054	23957.8		8.3059	23749.3		8.3055	23824.4		8.3048	23865.9
39.109	30		39.109	10		8.30551	24646.9		8.30916	24418.2		8.30966	24621.3		8.30926	24605.5		8.30856	24651.8
39.1294	30		39.1294	11		8.30927	23795.8		8.31292	23925.5		8.31342	23992.3		8.31302	23707.8		8.31232	24082.3
39.1498	27		39.1498	9		8.31303	24454.4		8.31668	24460.3		8.31718	24860.5		8.31678	24582.5		8.31608	24760
39.1702	24		39.1702	7		8.31679	23871.3		8.32044	23789.5		8.32094	23689		8.32054	23798.4		8.31984	24075.3
39.1906	23		39.1906	5		8.32055	24302.5		8.3242	24452.8		8.3247	24548.4		8.3243	24619.7		8.3236	24333.7
39.211	18		39.211	6		8.32431	23934.3		8.32796	23749.9		8.32846	23879.3		8.32806	24225.9		8.32736	23639.8
39.2314	14		39.2314	6		8.32807	24551.7		8.33172	24365.6		8.33222	24297.3		8.33182	24921		8.33112	24293.4
39.2518	12		39.2518	6		8.33183	24049.4		8.33548	23832.1		8.33598	23894.1		8.33558	23980.6		8.33488	24077.9
39.2722	12		39.2722	7		8.33559	24445.7		8.33924	24385.4		8.33974	24388.4		8.33934	24696.6		8.33864	24494.1
39.2926	9		39.2926	7		8.33935	24114		8.343	23674.8		8.3435	24338.1		8.3431	23994.5		8.3424	24199.6
39.313	8		39.313	5		8.34311	24772.4		8.34676	24835.6		8.34726	24832.7		8.34686	24724		8.34616	24778.3
39.3334	9		39.3334	6		8.34687	23859.8		8.35052	24035.2		8.35102	24013.6		8.35062	23667.8		8.34992	23981.3
39.3538	7		39.3538	5		8.35063	24602.1		8.35428	24396.9		8.35478	24926.4		8.35438	24363.7		8.35368	24611.8
39.3742	7		39.3742	5		8.35439	23818.9		8.35804	23747.7		8.35854	23873.6		8.35814	24124.4		8.35744	24035.6
39.3946	7		39.3946	6		8.35815	24759.2		8.3618	24966.6		8.3623	25003.5		8.3619	24964.6		8.3612	25001.5
39.415	5		39.415	6		8.36191	23980.7		8.36556	23794.6		8.36606	24340		8.36566	23962.9		8.36496	24146.1
39.4354	4		39.4354	5		8.36567	24390		8.36932	24354.3		8.36982	24594.9		8.36942	24288.5		8.36872	24433.5
39.4558	6		39.4558	4		8.36943	24096.5		8.37308	24059.4		8.37358	24245.3		8.37318	23878.5		8.37248	24327.7
39.4762	6		39.4762	4		8.37319	24860.8		8.37684	24995		8.37734	25193.2		8.37694	24985.9		8.37624	25102.8
39.4966	5		39.4966	4		8.37695	24439.5		8.3806	24293.4		8.3811	24111.5		8.3807	24269.2		8.38	24086.4
39.517	7		39.517	4		8.38071	24515.1		8.38436	24313.3		8.38486	24668.1		8.38446	24913.6		8.38376	24637.3
39.5374	9		39.5374	4		8.38447	24267.4		8.38812	24166.7		8.38862	24098.2		8.38822	24179.8		8.38752	24256.3
39.5578	9		39.5578	4		8.38823	24698.3		8.39188	24401.3		8.39238	24536.6		8.39198	24577.1		8.39128	24306.3
39.5782	8		39.5782	3		8.39199	24135.8		8.39564	23998		8.39614	23943.4		8.39574	23750		8.39504	24042
39.5986	8		39.5986	3		8.39575	24435.7		8.3994	24463.1		8.3999	24571.5		8.3995	24445.5		8.3988	25180.7
39.619	7		39.619	3		8.39951	24225.5		8.40316	24365.4		8.40366	23913.2		8.40326	24108.3		8.40256	24297.4
39.6394	6		39.6394	3		8.40327	24589.2		8.40692	24524.3		8.40742	24610.8		8.40702	24368		8.40632	24536.1
39.6598	5		39.6598	3		8.40703	24046.8		8.41068	24201.2		8.41118	24309.8		8.41078	24127.5		8.41008	24221.1
39.6802	4		39.6802	4		8.41079	24907.3		8.41444	24436.4		8.41494	24601.5		8.41454	24888.9		8.41384	24835.5
39.7006	2		39.7006	3		8.41455	24089.5		8.4182	23852.1		8.4187	24300.7		8.4183	24119.4		8.4176	24424.2
39.721	2		39.721	3		8.41831	24797.9		8.42196	24906.4		8.42246	24889.8		8.42206	24960.2		8.42136	25035.5
39.7414	2		39.7414	2		8.42207	24048.1		8.42572	24146.3		8.42622	24615.4		8.42582	24250.5		8.42512	24334.1
39.7618	3		39.7618	1		8.42583	24804.7		8.42948	24868.9		8.42998	24925.2		8.42958	24485.6		8.42888	25035.8
39.7822	4		39.7822	1		8.42959	24078.3		8.43324	23756.1		8.43374	24212.5		8.43334	24196.8		8.43264	24472
39.8026	6		39.8026	2		8.43335	24979.4		8.437	24762.8		8.4375	25036.5		8.4371	25003		8.4364	24898.7
39.823	7		39.823	2		8.43711	24254.8		8.44076	24077.1		8.44126	24412.8		8.44086	24193.3		8.44016	24048.2
39.8434	7		39.8434	3		8.44087	24843.2		8.44452	24609.8		8.44502	24955.5		8.44462	24834.4		8.44392	24954.6
39.8638	7		39.8638	3		8.44463	23989.2		8.44828	24062.9		8.44878	24302		8.44838	24352.8		8.44768	24459.4
39.8842	7		39.8842	3		8.44839	24943		8.45204	24730.1		8.45254	25198.5		8.45214	25202.5		8.45144	25039.1
39.9046	6		39.9046	3		8.45215	24480		8.4558	24009.8		8.4563	24304.5		8.4559	24647.5		8.4552	24429.7
39.925	5		39.925	3		8.45591	25151.3		8.45956	24897.5		8.46006	25013.1		8.45966	25225.8		8.45896	25416.9
39.9454	4		39.9454	3		8.45967	24517.4		8.46332	24846.4		8.46382	24307.6		8.46342	24241.7		8.46272	24431.7
39.9658	3		39.9658	3		8.46343	25060		8.46708	24966.6		8.46758	25247.9		8.46718	25265		8.46648	25171.6
39.9862	2		39.9862	3		8.46719	24570.4		8.47084	23996.1		8.47134	24435		8.47094	24650.2		8.47024	24583.9
40.0066	2		40.0066	4		8.47095	25329.4		8.4746	25549		8.4751	25689.7		8.4747	25368.8		8.474	25651.3
40.027	2		40.027	3		8.47471	24732.8		8.47836	24872.6		8.47886	24766.3		8.47846	25138.5		8.47776	25240.9
40.0474	2		40.0474	3		8.47847	25195.2		8.48212	25640		8.48262	25113.4		8.48222	25498.9		8.48152	25982.1
40.0678	2		40.0678	3		8.48223	24949.5		8.48588	25322.8		8.48638	25176.4		8.48598	24985.4		8.48528	25265.6
40.0882	1		40.0882	4		8.48599	25274.1		8.48964	25775.3		8.49014	25958		8.48974	25825.2		8.48904	25640.5
40.1086	1		40.1086	3		8.48975	24756		8.4934	25262.7		8.4939	25373.5		8.4935	25247.3		8.4928	25426.5
40.129	2		40.129	2		8.49727	25487.2		8.50092	25974.1		8.50142	25836.3		8.50102	25849.9		8.50032	26078.8
40.1494	2		40.1494	2		8.50103	26719.1		8.50468	26811.8		8.50518	27393.2		8.50478	26955.9		8.50408	26767.4
40.1698	2		40.1698	2		8.50479	26057.1		8.50844	26389.5		8.50894	26573.3		8.50854	26795.3		8.50784	26898
40.1902	2		40.1902	2		8.50855	26921.7		8.5122	27482.3		8.5127	27667.1		8.5123	27522		8.5116	27628.4
40.2106	3		40.2106	2		8.51231	27047.5		8.51596	27026.5		8.51646	27219.5		8.51606	27360.5		8.51536	27517.5
40.231	3		40.231	3		8.51607	28069.4		8.51972	28221.2		8.52022	28291.2		8.51982	28121.6		8.51912	28238
40.2514	3		40.2514	3		8.51983	27211.6		8.52348	27237.2		8.52398	27558.9		8.52358	27666.1		8.52288	27942.6
40.2718	4		40.2718	3		8.52359	27904.5		8.52724	28397.6		8.52774	28780.1		8.52734	28587.9		8.52664	28762.2
40.2922	4		40.2922	4		8.52735	27907		8.531	27779.9		8.5315	28016.5		8.5311	28163.2		8.5304	28025.3
40.3126	3		40.3126	3		8.53111	28468.1		8.53476	28194.2		8.53526	28767.4		8.53486	28667.3		8.53416	28732.4
40.333	4		40.333	3		8.53487	27701.4		8.53852	27728.9		8.53902	27939.9		8.53862	27299.1		8.53792	27622
40.3534	4		40.3534	2		8.53863	28909.8		8.54228	28457.2		8.54278	28686.6		8.54238	28326.9		8.54168	28719.9
40.3738	5		40.3738	2		8.54239	27424.1		8.54604	27361.1		8.54654	27491		8.54614	27249.2		8.54544	27678.9
40.3942	5		40.3942	2		8.54615	28622.1		8.5498	28254.2		8.5503	28092.2		8.5499	28136.9		8.5492	27995.7
40.4146	6		40.4146	3		8.54991	27591.4		8.55356	27152.9		8.55406	26908.2		8.55366	27089		8.55296	27078
40.435	6		40.435	4		8.55367	27962		8.55732	27571.2		8.55782	27528.1		8.55742	27445.8		8.55672	27644.7
40.4554	5		40.4554	5		8.55744	26848.4		8.56109	26958.6		8.56159	26868.6		8.56119	26909.1		8.56049	26726.2
40.4758	5		40.4758	5		8.5612	27352.3		8.56485	27064.1		8.56535	27263		8.56495	27154.3		8.56425	27327.1
40.4962	4		40.4962	5		8.56496	26485.8		8.56861	26376.5		8.56911	26376.5		8.56871	26367.9		8.56801	26456.1
40.5166	3		40.5166	5		8.56872	27082.5		8.57237	26639.8		8.57287	26776		8.57247	26416		8.57177	27001.7
40.537	2		40.537	5		8.57248	26414.9		8.57613	26203.6		8.57663	26285.1		8.57623	26203.6		8.57553	26393.8
40.5574	2		40.5574	4		8.57624	26755		8.57989	26621.4		8.58039	26945		8.57999	26741.1		8.57929	27034.1
40.5778	1		40.5778	3		8.58	25696.2		8.58365	25785		8.58415	25803.5		8.58375	25641.6		8.58305	25818.2
40.5982	1		40.5982	1		8.58376	26064.4		8.58741	26026.2		8.58791	25930.1		8.58751	26100.6		8.58681	25816.5
40.6186	2		40.6186	2		8.58752	25901		8.59117	25339.9		8.59167	25478.7		8.59127	25697.2		8.59057	25863.6
40.639	3		40.639	2		8.59128	26456.3		8.59493	25807.9		8.59543	25756.5		8.59503	25668.5		8.59433	25978.9
40.6594	4		40.6594	3		8.59504	25429.6		8.59869	24976.4		8.59919	24911.8		8.59879	25200.5		8.59809	25095.8
40.6798	5		40.6798	3		8.5988	25749.9		8.60245	25390.5		8.60295	25447.3		8.60255	25749.9		8.60185	25335.6
40.7002	6		40.7002	5		8.60256	25099.4		8.60621	24679.3		8.60671	25211.5		8.60631	25094.5		8.60561	24875.2
40.7206	6		40.7206	5		8.60632	25448		8.60997	25510.9		8.61047	25336.9		8.61007	25422.4		8.60937	25517.8
40.741	5		40.741	5		8.61008	25076		8.61373	24684.9		8.61423	24866.8		8.61383	24961.2		8.61313	24878.5
40.7614	5		40.7614	5		8.61384	25609.3		8.61749	25570		8.61799	25528.7		8.61759	24981		8.61689	25365.5
40.7818	5		40.7818	5		8.6176	25005.7		8.62125	24470.6		8.62175	24733.8		8.62135	24771.7		8.62065	25098
40.8022	3		40.8022	4		8.62136	25273.6		8.62501	25211.9		8.62551	25216.8		8.62511	24999.3		8.62441	25502.9
40.8226	2		40.8226	4		8.62512	24759.8		8.62877	24792		8.62927	24968.7		8.62887	24465.9		8.62817	24710
40.843	3		40.843	3		8.62888	25438.8		8.63253	25366.8		8.63303	25448.5		8.63263	25398.9		8.63193	25500
40.8634	3		40.8634	3		8.63264	24834.5		8.63629	24993.6		8.63679	24870.4		8.63639	24938.3		8.63569	25077
40.8838	3		40.8838	3		8.6364	25807.8		8.64005	25018.8		8.64055	25240		8.64015	25532.3		8.63945	25487.9
40.9042	3		40.9042	4		8.64016	25131.7		8.64381	24985.2		8.64431	24986.2		8.64391	24819		8.64321	25027.5
40.9246	4		40.9246	3		8.64392	25415.1		8.64757	25536.8		8.64807	25584.3		8.64767	25265.7		8.64697	25129.2
40.945	3		40.945	3		8.64768	24794.5		8.65133	24817.8		8.65183	24848.9		8.65143	24807.1		8.65073	24806.2
40.9654	3		40.9654	4		8.65144	25342.5		8.65509	25648.1		8.65559	26011.5		8.65519	25877.1		8.65449	25819.4
40.9858	3		40.9858	4		8.6552	25181		8.65885	24922.5		8.65935	24807.2		8.65895	24953.3		8.65825	24938.4
41.0062	3		41.0062	3		8.65897	25388.8		8.66262	25201.2		8.66312	25206		8.66272	25080.3		8.66202	25236.9
41.0266	2		41.0266	3		8.66649	25223.9		8.67014	24977.4		8.67064	25162.3		8.67024	25046.5		8.66954	25076.4
41.047	2		41.047	3		8.67025	24870.6		8.6739	24699		8.6744	24996.8		8.674	24931.2		8.6733	25190.6
41.0674	1		41.0674	2		8.67401	25504.9		8.67766	25509.9		8.67816	25535		8.67776	25216.8		8.67706	25658.5
41.0878	1		41.0878	3		8.67777	24756.2		8.68142	24936.1		8.68192	24465.4		8.68152	24648.1		8.68082	24933.1
41.1082	2		41.1082	3		8.68153	25023.1		8.68518	25255.8		8.68568	25348.1		8.68528	25060.4		8.68458	25250.9
41.1286	3		41.1286	3		8.68529	24550.1		8.68894	24858.5		8.68944	25085.6		8.68904	24674		8.68834	24777.2
41.149	4		41.149	4		8.68905	24994.5		8.6927	25352		8.6932	25241.7		8.6928	24946.2		8.6921	25542.1
41.1694	5		41.1694	5		8.69281	24604.9		8.69646	24252.9		8.69696	24464.9		8.69656	24416.5		8.69586	24747.8
41.1898	6		41.1898	4		8.69657	25440.1		8.70022	25284.1		8.70072	25208.1		8.70032	24999.6		8.69962	25154.5
41.2102	6		41.2102	4		8.70033	24575.9		8.70398	24346.4		8.70448	24515.9		8.70408	24591.7		8.70338	24497.1
41.2306	6		41.2306	4		8.70409	25360.2		8.70774	24962.5		8.70824	24950.8		8.70784	25157.9		8.70714	25053.4
41.251	6		41.251	4		8.70785	24597.4		8.7115	24533.2		8.712	24769.1		8.7116	24923.1		8.7109	24812.6
41.2714	5		41.2714	4		8.71161	25249.8		8.71526	25200.2		8.71576	25396.5		8.71536	25186.3		8.71466	25101.1
41.2918	5		41.2918	4		8.71537	24668.2		8.71902	24885.5		8.71952	24606.6		8.71912	24535.1		8.71842	24627.5
41.3122	3		41.3122	5		8.71913	25347.6		8.72278	25171		8.72328	25043.8		8.72288	24882		8.72218	25092.1
41.3326	2		41.3326	5		8.72289	24528		8.72654	24646.2		8.72704	24469.3		8.72664	24737.6		8.72594	24671.1
41.353	2		41.353	6		8.72665	25175.8		8.7303	25267.1		8.7308	25379.2		8.7304	25490.3		8.7297	25460.5
41.3734	2		41.3734	6		8.73042	24687.8		8.73407	24601.7		8.73457	24825.4		8.73417	24442.3		8.73347	25092.7
41.3938	2		41.3938	7		8.73418	25036.5		8.73783	24747.2		8.73833	25048.7		8.73793	25034.6		8.73723	25254.4
41.4142	3		41.4142	8		8.73794	24418.1		8.74159	24481.4		8.74209	24367.4		8.74169	24446.3		8.74099	24487.3
41.4346	4		41.4346	9		8.7417	25542.3		8.74535	24875.2		8.74585	25108.7		8.74545	25020.7		8.74475	25101.1
41.455	4		41.455	9		8.74546	24357		8.74911	24268		8.74961	24688.6		8.74921	24545.5		8.74851	24359.9
41.4754	4		41.4754	9		8.74922	25413.6		8.75287	24825.4		8.75337	25101.5		8.75297	25061.7		8.75227	25496.3
41.4958	5		41.4958	10		8.75298	24469		8.75663	24901.7		8.75713	24876.7		8.75673	24849.8		8.75603	24940.7
41.5162	6		41.5162	9		8.75674	25445.3		8.76039	24912.9		8.76089	25102.2		8.76049	25060.6		8.75979	25566.2
41.5366	5		41.5366	9		8.7605	24755.5		8.76415	24594		8.76465	24466.4		8.76425	24472.4		8.76355	24612.9
41.557	5		41.557	9		8.76426	25007.3		8.76791	25217.1		8.76841	25449.4		8.76801	25204.3		8.76731	25461.2
41.5774	6		41.5774	10		8.76802	24200.1		8.77167	24302.4		8.77217	24236.5		8.77177	24400.8		8.77107	24469.7
41.5978	7		41.5978	10		8.77178	25427.6		8.77543	25366.8		8.77593	25400.2		8.77553	25370.8		8.77483	25488.4
41.6182	8		41.6182	8		8.77554	24423.5		8.77919	24488.5		8.77969	24222.5		8.77929	24358.4		8.77859	24514.7
41.6386	10		41.6386	7		8.7793	24856.3		8.78295	24808		8.78345	25010.6		8.78305	24647.1		8.78235	25076.9
41.659	10		41.659	6		8.78306	24324.6		8.78671	24545.5		8.78721	24403.5		8.78681	24213.1		8.78611	24284.1
41.6794	11		41.6794	5		8.78682	24671.1		8.79047	24898		8.79097	25013.4		8.79057	25075.1		8.78987	25508
41.6998	10		41.6998	5		8.79059	24410.1		8.79424	24657		8.79474	24130.3		8.79434	24255.7		8.79364	24629.1
41.7202	8		41.7202	5		8.79435	24824.5		8.798	24860.9		8.7985	25030		8.7981	24866.8		8.7974	25260
41.7406	7		41.7406	4		8.79811	24293.1		8.80176	24414.8		8.80226	24750.5		8.80186	24382.4		8.80116	24788.7
41.761	6		41.761	3		8.80187	25070.6		8.80552	25177.2		8.80602	25149.3		8.80562	24933.1		8.80492	25062.6
41.7814	5		41.7814	3		8.80563	24458.6		8.80928	24363.3		8.80978	24522		8.80938	24410.9		8.80868	24479.4
41.8018	3		41.8018	2		8.80939	25069.5		8.81304	25238.9		8.81354	25003.5		8.81314	25026.1		8.81244	25171.9
41.8222	2		41.8222	2		8.81315	24531.2		8.8168	24231.8		8.8173	25002.2		8.8169	24330.9		8.8162	24219.1
41.8426	2		41.8426	4		8.81691	25158.8		8.82056	25037		8.82106	25266.7		8.82066	24865.8		8.81996	24942
41.863	1		41.863	4		8.82067	24574.3		8.82432	24575.3		8.82482	24479.6		8.82442	24299.9		8.82372	24488.3
41.8834	1		41.8834	4		8.82443	24893.9		8.82808	24783.6		8.82858	25125		8.82818	24853.2		8.82748	25132.7
41.9038	1		41.9038	4		8.82819	24470.8		8.83184	24244.2		8.83234	24439.6		8.83194	24556.3		8.83124	24819.8
41.9242	3		41.9242	5		8.83195	25011.6		8.8356	24985.8		8.8361	25121.9		8.8357	25184.5		8.835	25093.1
41.9446	3		41.9446	6		8.83571	24339.4		8.83936	24304.8		8.83986	24421.8		8.83946	24219.5		8.83876	24553.2
41.965	3		41.965	7		8.83947	25274.4		8.84312	24935.7		8.84362	25341.8		8.84322	24987.2		8.84252	25195.2
41.9854	3		41.9854	8		8.84324	24491.6		8.84689	24344.5		8.84739	24622.8		8.84699	24227.4		8.84629	24641.8
42.0058	3		42.0058	7		8.847	25116.6		8.85065	24801.4		8.85115	24965.4		8.85075	24978.2		8.85005	24711.5
42.0262	3		42.0262	6		8.85076	24417		8.85441	24443.4		8.85491	24486.5		8.85451	24519.7		8.85381	24709.5
42.0466	3		42.0466	6		8.85452	25435		8.85817	25307.3		8.85867	25537.3		8.85827	25262.7		8.85757	25470.4
42.067	2		42.067	5		8.85828	24667.3		8.86193	24483.8		8.86243	24588.1		8.86203	24905		8.86133	24696.4
42.0874	2		42.0874	4		8.86204	25199.6		8.86569	25056.3		8.86619	25011.4		8.86579	25127.5		8.86509	25195.7
42.1078	2		42.1078	3		8.8658	24688.5		8.86945	24539.5		8.86995	24442.5		8.86955	24541.4		8.86885	24844.3
42.1282	1		42.1282	4		8.86956	25189.8		8.87321	25416		8.87371	25463.8		8.87331	25138		8.87261	25232.6
42.1486	0		42.1486	4		8.87332	24631.6		8.87697	24786.7		8.87747	24953.8		8.87707	24738.3		8.87637	25003.1
42.169	0		42.169	4		8.87708	24929.3		8.88073	25203.7		8.88123	25565.3		8.88083	25190.7		8.88013	25372
42.1894	1		42.1894	4		8.88084	24499.8		8.88449	24422.6		8.88499	24418.7		8.88459	24490.9		8.88389	24511.6
42.2098	1		42.2098	6		8.8846	24946.7		8.88825	24944.7		8.88875	24965.6		8.88835	25048.4		8.88765	25520.1
42.2302	3		42.2302	7		8.88836	24583		8.89201	24364.5		8.89251	25136.5		8.89211	24807.3		8.89141	24900.8
42.2506	4		42.2506	7		8.89213	25171.3		8.89578	25167.3		8.89628	25097.9		8.89588	25013.7		8.89518	25177.3
42.271	5		42.271	7		8.89589	24378.5		8.89954	24269.5		8.90004	24649		8.89964	24455.8		8.89894	24598.5
42.2914	6		42.2914	7		8.89965	24998.8		8.9033	25044.2		8.9038	25230.5		8.9034	25559.8		8.9027	25469.1
42.3118	6		42.3118	7		8.90341	24639.3		8.90706	24439.3		8.90756	24690.6		8.90716	24764.5		8.90646	24867
42.3322	7		42.3322	7		8.90717	24933.6		8.91082	24691.5		8.91132	25283.7		8.91092	25376.1		8.91022	25253.5
42.3526	6		42.3526	6		8.91093	24767.4		8.91458	24469.9		8.91508	24694.3		8.91468	24874.3		8.91398	24823.3
42.373	6		42.373	5		8.91469	25149.4		8.91834	25042.1		8.91884	25391.9		8.91844	25211		8.91774	25173.3
42.3934	5		42.3934	4		8.91845	24558.9		8.9221	24567.8		8.9226	24572.7		8.9222	24721.2		8.9215	24718.2
42.4138	4		42.4138	4		8.92221	25183.4		8.92586	25241.4		8.92636	25345.1		8.92596	25261.7		8.92526	25443.7
42.4342	3		42.4342	4		8.92597	24597		8.92962	24876.6		8.93012	24768.8		8.92972	24546.1		8.92902	24604.1
42.4546	3		42.4546	4		8.92973	25342.7		8.93338	25331		8.93388	25539.7		8.93348	24995.8		8.93278	25543.6
42.475	2		42.475	3		8.93349	24887.4		8.93714	24961.2		8.93764	25105		8.93724	24967.1		8.93654	24852.9
42.4954	2		42.4954	3		8.93726	24912.1		8.94091	25419.6		8.94141	25348.1		8.94101	25348.1		8.94031	25030.6
42.5158	3		42.5158	4		8.94102	24823		8.94467	24819.1		8.94517	25085.3		8.94477	24904.9		8.94407	25313
42.5362	3		42.5362	4		8.94478	25178.4		8.94843	25174.5		8.94893	25360.2		8.94853	25017		8.94783	25425.3
42.5566	4		42.5566	5		8.94854	24741.3		8.95219	24617.1		8.95269	24633.9		8.95229	24531.4		8.95159	24589.5
42.577	4		42.577	6		8.9523	25297		8.95595	25111.2		8.95645	25330.7		8.95605	25391.4		8.95535	25312.4
42.5974	4		42.5974	7		8.95606	24339.6		8.95971	24502.9		8.96021	24709.7		8.95981	24113.5		8.95911	24340.6
42.6178	5		42.6178	7		8.95982	25174.5		8.96347	24875.6		8.96397	25143.1		8.96357	25359.7		8.96287	25217.6
42.6382	5		42.6382	6		8.96358	24720.9		8.96723	24210.8		8.96773	24448.7		8.96733	24554.4		8.96663	24907.9
42.6586	5		42.6586	6		8.96734	25119		8.97099	24868.1		8.97149	25097.9		8.97109	25245.9		8.97039	24826.8
42.679	6		42.679	5		8.9711	24486.5		8.97475	24781.3		8.97525	24665.8		8.97485	24701.7		8.97415	24942.7
42.6994	5		42.6994	5		8.97486	24752.3		8.97851	24961.3		8.97901	24956.5		8.97861	24847.6		8.97791	24930.2
42.7198	5		42.7198	5		8.97863	24201.6		8.98228	24093.6		8.98278	24418.6		8.98238	24352		8.98168	24405.1
42.7402	5		42.7402	5		8.98239	25072.4		8.98604	24511.2		8.98654	25005.2		8.98614	25058.7		8.98544	25019.8
42.7606	3		42.7606	5		8.98615	24579.4		8.9898	24253.1		8.9903	24147.5		8.9899	24307.8		8.9892	24499.8
42.781	3		42.781	6		8.98991	25160.6		8.99356	25022.8		8.99406	25165.4		8.99366	24725.2		8.99296	24979.5
42.8014	2		42.8014	8		8.99367	24236		8.99732	24320.8		8.99782	24368		8.99742	24423.9		8.99672	24557.8
42.8218	2		42.8218	9		8.99743	24805.1		9.00108	24925.8		9.00158	24998.3		9.00118	25095.9		9.00048	25230.2
42.8422	2		42.8422	9		9.00119	24445.4		9.00484	24381.3		9.00534	24337.7		9.00494	24398.8		9.00424	24585.2
42.8626	2		42.8626	11		9.00495	24917.6		9.0086	25528.6		9.0091	25319		9.0087	25346.6		9.008	25610.2
42.883	2		42.883	14		9.00871	24324.2		9.01236	24532.7		9.01286	24365.1		9.01246	24245.3		9.01176	24585.3
42.9034	3		42.9034	15		9.01247	25342.1		9.01612	25276.9		9.01662	25265.2		9.01622	25051.1		9.01552	25257.4
42.9238	4		42.9238	18		9.01623	24520.8		9.01988	24695.9		9.02038	24546.1		9.01998	24587.9		9.01928	24913.8
42.9442	5		42.9442	23		9.02	25003.4		9.02365	25141.8		9.02415	25430.4		9.02375	25331		9.02305	25080.4
42.9646	5		42.9646	28		9.02376	24682		9.02741	24458.5		9.02791	24864.2		9.02751	24486		9.02681	24883.9
42.985	6		42.985	32		9.02752	25247.8		9.03117	25224.2		9.03167	25285.1		9.03127	25490.6		9.03057	25615.5
43.0054	7		43.0054	37		9.03128	24704.2		9.03493	24760.6		9.03543	25221.2		9.03503	24871.6		9.03433	24978.8
43.0258	9		43.0258	38		9.03504	25454.3		9.03869	25353.5		9.03919	25352.5		9.03879	25414.5		9.03809	25618.1
43.0462	12		43.0462	38		9.0388	24757.8		9.04245	24865.4		9.04295	24913.8		9.04255	24769.6		9.04185	24781.5
43.0666	16		43.0666	36		9.04256	25172.3		9.04621	25398.3		9.04671	25791.8		9.04631	25140.2		9.04561	25349.6
43.087	21		43.087	34		9.04632	24797.5		9.04997	24926.3		9.05047	25018.7		9.05007	24620.5		9.04937	24882
43.1074	25		43.1074	28		9.05008	25273.5		9.05373	25297.2		9.05423	25558.3		9.05383	25212.2		9.05313	25340.7
43.1278	28		43.1278	23		9.05384	24973		9.05749	24815.2		9.05799	24768.2		9.05759	24509.5		9.05689	24925
43.1482	31		43.1482	19		9.05761	25769.6		9.06126	25492.2		9.06176	25601.5		9.06136	25321		9.06066	25761.5
43.1686	32		43.1686	15		9.06137	24640.5		9.06502	24474.6		9.06552	24588.8		9.06512	24520.4		9.06442	24792.8
43.189	31		43.189	11		9.06513	25231.9		9.06878	25213.6		9.06928	25287.9		9.06888	25381.5		9.06818	25247.4
43.2094	28		43.2094	8		9.06889	24509.4		9.07254	24310.6		9.07304	24549.4		9.07264	24726.7		9.07194	24825.2
43.2298	24		43.2298	9		9.07265	25675.3		9.0763	25609.2		9.0768	25807.5		9.0764	25763.4		9.0757	25621.2
43.2502	20		43.2502	8		9.07641	24813.6		9.08006	25034.2		9.08056	24640.5		9.08016	24535.7		9.07946	24972.9
43.2706	15		43.2706	8		9.08017	25060.4		9.08382	25274		9.08432	24990.4		9.08392	24985.6		9.08322	24853.5
43.291	11		43.291	8		9.08393	24652.6		9.08758	24595.7		9.08808	24627.1		9.08768	24726.2		9.08698	24978.4
43.3114	8		43.3114	7		9.08769	25275.4		9.09134	25214.4		9.09184	25345.9		9.09144	25245.8		9.09074	25444
43.3318	5		43.3318	6		9.09145	25271.8		9.0951	24483.2		9.0956	25003.1		9.0952	25027.6		9.0945	25109
43.3522	4		43.3522	5		9.09521	24956.8		9.09887	25325.1		9.09937	25446.9		9.09897	25102		9.09827	25365.1
43.3726	4		43.3726	5		9.09898	24580.2		9.10263	24975.8		9.10313	24931.3		9.10273	24599		9.10203	25079.7
43.393	4		43.393	4		9.10274	25214.4		9.10639	25094.6		9.10689	25496.8		9.10649	25263.1		9.10579	25274.8
43.4134	4		43.4134	4		9.1065	24936		9.11015	24410		9.11065	24940		9.11025	24935		9.10955	24876.6
43.4338	4		43.4338	6		9.11026	25471		9.11391	25265.4		9.11441	25456		9.11401	25760.5		9.11331	25527.9
43.4542	3		43.4542	8		9.11402	24886.2		9.11767	24803.6		9.11817	24678.8		9.11777	24593.3		9.11707	24873.4
43.4746	3		43.4746	8		9.11778	25630.6		9.12143	25346.7		9.12193	25269.8		9.12153	25376.2		9.12083	25582.3
43.495	3		43.495	10		9.12154	24933.6		9.12519	24965.3		9.12569	24797		9.12529	24637.7		9.12459	24722.8
43.5154	4		43.5154	12		9.1253	25087.6		9.12895	25279.2		9.12945	25692.7		9.12905	25284.1		9.12835	25396.5
43.5358	4		43.5358	12		9.12906	24773.3		9.13271	24697.3		9.13321	24983.2		9.13281	24922.2		9.13211	24816.3
43.5562	5		43.5562	12		9.13283	25409.4		9.13648	25377.7		9.13698	25698.5		9.13658	25448		9.13588	25603.5
43.5766	6		43.5766	13		9.13659	24882.3		9.14024	24821.2		9.14074	24867.5		9.14034	25119.1		9.13964	24947.4
43.597	5		43.597	12		9.14035	25416.9		9.144	25163.6		9.1445	25577.6		9.1441	25445.5		9.1434	25694.9
43.6174	5		43.6174	13		9.14411	24664.7		9.14776	24825.6		9.14826	24837.5		9.14786	24909.5		9.14716	25177
43.6378	7		43.6378	13		9.14787	25789.5		9.15152	25384.9		9.15202	25592.7		9.15162	25313.7		9.15092	25400.8
43.6582	8		43.6582	11		9.15163	24861.7		9.15528	24663		9.15578	24764.3		9.15538	24844		9.15468	24537.1
43.6786	8		43.6786	9		9.15539	25463.5		9.15904	25201		9.15954	25440.9		9.15914	25075.2		9.15844	25572.6
43.699	10		43.699	9		9.15915	24915.4		9.1628	24606.2		9.1633	24571.8		9.1629	24673.9		9.1622	25071.5
43.7194	11		43.7194	9		9.16291	25041		9.16656	25264.7		9.16706	25275.4		9.16666	25280.2		9.16596	25104
43.7398	12		43.7398	7		9.16667	24594.5		9.17032	24408.8		9.17082	24862.6		9.17042	24657.9		9.16972	24602
43.7602	13		43.7602	5		9.17044	25230.5		9.17409	25579.3		9.17459	25235.5		9.17419	25204.6		9.17349	25539.4
43.7806	13		43.7806	6		9.1742	24971.4		9.17785	24477.9		9.17835	24619.4		9.17795	25111.9		9.17725	24896.7
43.801	11		43.801	7		9.17796	24860.1		9.18161	24907.7		9.18211	24826.2		9.18171	25152.3		9.18101	25337.7
43.8214	11		43.8214	6		9.18172	24676.2		9.18537	24640.9		9.18587	24259.3		9.18547	24714.3		9.18477	24528.4
43.8418	10		43.8418	7		9.18548	24953.5		9.18913	25105.2		9.18963	25236.4		9.18923	25254.9		9.18853	25259.7
43.8622	9		43.8622	7		9.18924	24346.4		9.19289	24553.2		9.19339	24381.5		9.19299	24476.1		9.19229	24873.2
43.8826	7		43.8826	7		9.193	25403.5		9.19665	25180.6		9.19715	25222.7		9.19675	25295.4		9.19605	25233.2
43.903	6		43.903	7		9.19676	24653		9.20041	24202		9.20091	24630.3		9.20051	24454.7		9.19981	24729
43.9234	6		43.9234	6		9.20052	24968.2		9.20417	25079.4		9.20467	24975		9.20427	25120.4		9.20357	25151.7
43.9438	4		43.9438	6		9.20429	24520.6		9.20794	24518.7		9.20844	24684		9.20804	24497.4		9.20734	24617.3
43.9642	3		43.9642	5		9.20805	24941.7		9.2117	24877.7		9.2122	25176		9.2118	24939.7		9.2111	25250.5
43.9846	4		43.9846	4		9.21181	24581.9		9.21546	24744.1		9.21596	24357.9		9.21556	24382.1		9.21486	24365.6
44.005	5		44.005	3		9.21557	24990.4		9.21922	24985.5		9.21972	25348.1		9.21932	24951.7		9.21862	25291.1
44.0254	4		44.0254	2		9.21933	24593		9.22298	24393.4		9.22348	24625.5		9.22308	24341.3		9.22238	24512.4
44.0458	3		44.0458	1		9.22309	24693		9.22674	24490.9		9.22724	24934.2		9.22684	24638.6		9.22614	25015.2
44.0662	3		44.0662	2		9.22685	24374.3		9.2305	24520.6		9.231	24106.7		9.2306	24257.7		9.2299	24714.6
44.0866	2		44.0866	3		9.23061	25050.2		9.23426	25323.9		9.23476	24999.3		9.23436	25140.1		9.23366	25187
44.107	2		44.107	4		9.23437	24794.2		9.23802	24404.1		9.23852	24829.6		9.23812	24632.1		9.23742	24712.7
44.1274	2		44.1274	4		9.23813	25627.8		9.24178	25124.7		9.24228	25384.6		9.24188	25472.9		9.24118	25324.8
44.1478	2		44.1478	5		9.2419	24727.3		9.24555	24870.8		9.24605	25008.3		9.24565	24861.9		9.24495	24908.4
44.1682	1		44.1682	5		9.24566	25300.9		9.24931	25353.7		9.24981	25258.8		9.24941	25177.6		9.24871	25479
44.1886	1		44.1886	6		9.24942	24671.8		9.25307	24898.3		9.25357	25436.8		9.25317	24899.3		9.25247	25083
44.209	1		44.209	5		9.25318	25239.9		9.25683	25326		9.25733	25612		9.25693	25149.9		9.25623	25336.9
44.2294	0		44.2294	5		9.25694	25017.4		9.26059	24900.1		9.26109	25027.3		9.26069	24876.4		9.25999	25299.3
44.2498	0		44.2498	4		9.2607	25555.7		9.26435	25519		9.26485	25356.5		9.26445	25417.9		9.26375	25603.2
44.2702	1		44.2702	3		9.26446	24644.9		9.26811	25064.7		9.26861	25103.5		9.26821	25029.9		9.26751	25242.8
44.2906	2		44.2906	3		9.26822	25557.4		9.27187	25230.4		9.27237	25516.9		9.27197	25270.9		9.27127	25463.6
44.311	2		44.311	3		9.27198	24983.3		9.27563	25057.3		9.27613	25254.2		9.27573	25032.3		9.27503	25180.2
44.3314	3		44.3314	4		9.27575	25643.8		9.2794	25576.4		9.2799	25959.7		9.2795	25589.5		9.2788	26151.8
44.3518	4		44.3518	4		9.27951	24948.8		9.28316	25037.8		9.28366	24686.8		9.28326	24870.7		9.28256	25160.3
44.3722	5		44.3722	4		9.28327	25473.3		9.28692	25553		9.28742	26081		9.28702	25458.3		9.28632	25343.8
44.3926	6		44.3926	5		9.28703	24874.8		9.29068	24644.5		9.29118	25018.5		9.29078	25137.5		9.29008	25349.1
44.413	6		44.413	6		9.29079	25408.4		9.29444	25435.3		9.29494	25607.8		9.29454	25713.5		9.29384	25693.6
44.4334	6		44.4334	7		9.29455	25149.3		9.2982	25221.6		9.2987	25243.4		9.2983	25070.1		9.2976	25223.6
44.4538	5		44.4538	7		9.29831	25441.8		9.30196	25901.3		9.30246	25677.9		9.30206	25325.7		9.30136	25435.9
44.4742	6		44.4742	8		9.30207	24927.3		9.30572	24970.8		9.30622	24760.2		9.30582	25076.5		9.30512	25078.5
44.4946	5		44.4946	8		9.30583	25628.3		9.30948	25637.1		9.30998	25732.4		9.30958	25747.9		9.30888	25511.7
44.515	5		44.515	8		9.3096	25125.6		9.31325	25060.8		9.31375	25170.5		9.31335	25314.2		9.31265	25220.4
44.5354	5		44.5354	8		9.31336	25603.5		9.31701	25670.4		9.31751	25615.5		9.31711	25453.5		9.31641	25982.4
44.5558	6		44.5558	7		9.31712	25107.7		9.32077	24959.3		9.32127	25340.3		9.32087	24726.8		9.32017	25182.9
44.5762	6		44.5762	8		9.32088	25593.4		9.32453	25531.2		9.32503	25930.1		9.32463	25629.4		9.32393	25770.7
44.5966	6		44.5966	7		9.32464	25044.5		9.32829	25191.7		9.32879	25431.8		9.32839	25169		9.32769	25235.2
44.617	6		44.617	7		9.3284	25632.4		9.33205	25560.7		9.33255	25957.6		9.33215	25922.2		9.33145	25527.2
44.6374	7		44.6374	5		9.33216	24876.1		9.33581	24955.4		9.33631	25197.2		9.33591	25302.9		9.33521	24835
44.6578	7		44.6578	5		9.33592	25669.9		9.33957	25484		9.34007	25914.7		9.33967	25921.7		9.33897	25881.7
44.6782	7		44.6782	5		9.33968	25181.6		9.34333	25088.7		9.34383	24953.4		9.34343	25074.9		9.34273	24999.9
44.6986	7		44.6986	5		9.34345	25828.3		9.3471	25705		9.3476	25672.2		9.3472	25630.8		9.3465	25765.6
44.719	6		44.719	4		9.34721	25003.3		9.35086	24979.9		9.35136	25159.6		9.35096	25036.5		9.35026	25384.1
44.7394	5		44.7394	3		9.35097	25952.3		9.35462	25545.6		9.35512	25513.2		9.35472	25738.2		9.35402	26137
44.7598	4		44.7598	3		9.35473	25127.5		9.35838	25228.2		9.35888	25353		9.35848	25227.2		9.35778	25379.1
44.7802	4		44.7802	4		9.35849	25733.8		9.36214	25862.4		9.36264	25801.6		9.36224	26025.4		9.36154	26074.5
44.8006	3		44.8006	3		9.36225	24792.9		9.3659	24770.5		9.3664	25113.7		9.366	24903.7		9.3653	25130.3
44.821	4		44.821	4		9.36601	25645.3		9.36966	25420.3		9.37016	25739.8		9.36976	25491.4		9.36906	25540.1
44.8414	3		44.8414	4		9.36977	25058.7		9.37342	25060.7		9.37392	25277.3		9.37352	25181.6		9.37282	25226.9
44.8618	4		44.8618	4		9.37353	25911.4		9.37718	25897.3		9.37768	26000.4		9.37728	26048.9		9.37658	26367.2
44.8822	4		44.8822	3		9.3773	25454.2		9.38095	25360.7		9.38145	25374.5		9.38105	25248.5		9.38035	25283
44.9026	4		44.9026	3		9.38106	25499		9.38471	25718.2		9.38521	25640.9		9.38481	25706.6		9.38411	25755.9
44.923	5		44.923	2		9.38482	25064.3		9.38847	24721.2		9.38897	25045.9		9.38857	25082.7		9.38787	25026.5
44.9434	4		44.9434	3		9.38858	25474		9.39223	25533.6		9.39273	25700.6		9.39233	25575.4		9.39163	26031.6
44.9638	4		44.9638	3		9.39234	25354.7		9.39599	25073.4		9.39649	25391.1		9.39609	25064.5		9.39539	25225.8
44.9842	3		44.9842	2		9.3961	25785.4		9.39975	25699.6		9.40025	25992.5		9.39985	25692.7		9.39915	26106.9
45.0046	2		45.0046	1		9.39986	25189.3		9.40351	25295.6		9.40401	25406.9		9.40361	25413.8		9.40291	25359.7
45.025	2		45.025	1		9.40362	25785.5		9.40727	25729.2		9.40777	25926.3		9.40737	25756.4		9.40667	26024.4
45.0454	1		45.0454	1		9.40738	25067.2		9.41103	25236.2		9.41153	24837.7		9.41113	25115.1		9.41043	24940.2
45.0658	1		45.0658	1		9.41115	25695.7		9.4148	25820.6		9.4153	25808.8		9.4149	25700.6		9.4142	26275.6
45.0862	1		45.0862	1		9.41491	25355.5		9.41856	25254.5		9.41906	25742.9		9.41866	25640.9		9.41796	25840
45.1066	2		45.1066	2		9.41867	25912.4		9.42232	26294.7		9.42282	25775		9.42242	26328.4		9.42172	26343.7
45.127	2		45.127	2		9.42243	25337.4		9.42608	25622.4		9.42658	25667.6		9.42618	25293.1		9.42548	26145.2
45.1474	3		45.1474	2		9.42619	26363.4		9.42984	26388.8		9.43034	26287.4		9.42994	26616		9.42924	26415.1
45.1678	3		45.1678	2		9.42995	25628.6		9.4336	25995.9		9.4341	25746.8		9.4337	25542.3		9.433	26043.4
45.1882	4		45.1882	2		9.43371	26422.2		9.43736	26179.3		9.43786	26977.5		9.43746	26363.7		9.43676	26550.1
45.2086	4		45.2086	1		9.43747	25774.6		9.44112	26000		9.44162	26294.2		9.44122	26106		9.44052	25937
45.229	3		45.229	2		9.44123	26739		9.44488	26980.8		9.44538	27313.1		9.44498	26643.6		9.44428	27185.3
45.2494	3		45.2494	2		9.445	26439.2		9.44865	26368.3		9.44915	26114		9.44875	26020.8		9.44805	26335.3
45.2698	2		45.2698	2		9.44876	27007.6		9.45241	27324.5		9.45291	27397		9.45251	27272.8		9.45181	27217.3
45.2902	2		45.2902	2		9.45252	26197		9.45617	26540.2		9.45667	26786.8		9.45627	26783		9.45557	26785.8
45.3106	2		45.3106	3		9.45628	27523.5		9.45993	27470.6		9.46043	27633.3		9.46003	27768.5		9.45933	27773.4
45.331	2		45.331	3		9.46004	26908.8		9.46369	27262.1		9.46419	27440.6		9.46379	26976		9.46309	27238.1
45.3514	3		45.3514	2		9.4638	28252.1		9.46745	28453.5		9.46795	28677.3		9.46755	28792.1		9.46685	28346.5
45.3718	3		45.3718	3		9.46756	27185.3		9.47121	27827.2		9.47171	28126.6		9.47131	27664.1		9.47061	27964.4
45.3922	2		45.3922	3		9.47132	28540.1		9.47497	28995.4		9.47547	29331.4		9.47507	29221		9.47437	29309.5
45.4126	3		45.4126	3		9.47508	28688.4		9.47873	29326		9.47923	29564.7		9.47883	29315		9.47813	29464.2
45.433	4		45.433	2		9.47885	29462.5		9.4825	29849.4		9.483	30299.8		9.4826	30311.5		9.4819	30684.8
45.4534	3		45.4534	3		9.48261	29768.8		9.48626	30173.6		9.48676	30346.4		9.48636	30015.4		9.48566	30442.5
45.4738	3		45.4738	2		9.48637	30865		9.49002	31101.4		9.49052	31482.8		9.49012	31945.9		9.48942	31669.6
45.4942	3		45.4942	1		9.49013	30524.7		9.49378	30915.9		9.49428	31034.2		9.49388	31015.1		9.49318	31287
45.5146	3		45.5146	2		9.49389	31589.3		9.49754	31353.1		9.49804	31868.9		9.49764	31838.1		9.49694	31868
45.535	3		45.535	2		9.49765	31135.1		9.5013	30900.2		9.5018	30996.8		9.5014	30786.5		9.5007	30754.3
45.5554	2		45.5554	2		9.50141	32074.9		9.50506	31545.9		9.50556	31636.7		9.50516	31369.9		9.50446	31492.2
45.5758	2		45.5758	2		9.50517	30822.6		9.50882	30030.7		9.50932	30686.6		9.50892	29860.9		9.50822	30554.4
45.5962	2		45.5962	2		9.50893	30994		9.51258	30600.5		9.51308	30290.8		9.51268	30430.3		9.51198	30884.3
45.6166	3		45.6166	1		9.5127	29683.4		9.51635	28733.4		9.51685	28912.5		9.51645	29302.2		9.51575	29170.7
45.637	2		45.637	1		9.51646	30257.1		9.52011	29379.7		9.52061	29116.5		9.52021	29303.5		9.51951	29202.3
45.6574	2		45.6574	1		9.52022	28745		9.52387	28024.5		9.52437	28079.3		9.52397	28023.5		9.52327	28033.9
45.6778	1		45.6778	1		9.52398	29119.7		9.52763	28100.5		9.52813	28374.9		9.52773	28221.3		9.52703	28320.8
45.6982	2		45.6982	1		9.52774	27888.6		9.53139	27339.5		9.53189	27355.8		9.53149	27292.5		9.53079	27329.9
45.7186	2		45.7186	1		9.5315	28291.3		9.53515	27565.9		9.53565	27859.8		9.53525	27462.2		9.53455	27981.9
45.739	1		45.739	2		9.53526	27216.4		9.53891	26581		9.53941	26692.8		9.53901	26584.8		9.53831	27005.3
[truncated: 17,891 more rows]

## Sheet: Fig. 4
Fig. 4b			Fig. 4c			Fig. 4e
Unit cell volume (Å3)	Relative energy level (eV)		Site	Unit cell volume (Å3)		SIII' site			SIII site			SI site
1965	1.1		SI	2217		2 Theta (degree)	Intensity (a.u.)		2 Theta (degree)	Intensity (a.u.)		2 Theta (degree)	Intensity (a.u.)
2006	0.61		SII	2180		1	0		1	0		1	0
2066	0.2		SIII	2284		1.01	0.12684		1.01	0.09662		1.01	0.08023
2127	0.04		SIII'	2152		1.02	0.12456		1.02	0.0949		1.02	0.07881
2152	0					1.03	0.12235		1.03	0.09322		1.03	0.07743
2190	0.01					1.04	0.12019		1.04	0.09159		1.04	0.07608
2253	0.26					1.05	0.1181		1.05	0.09001		1.05	0.07478
						1.06	0.11607		1.06	0.08847		1.06	0.07351
						1.07	0.11409		1.07	0.08697		1.07	0.07227
						1.08	0.11216		1.08	0.08551		1.08	0.07107
						1.09	0.11029		1.09	0.08409		1.09	0.0699
						1.1	0.10847		1.1	0.08271		1.1	0.06876
						1.11	0.10669		1.11	0.08137		1.11	0.06765
						1.12	0.10496		1.12	0.08006		1.12	0.06657
						1.13	0.10327		1.13	0.07878		1.13	0.06552
						1.14	0.10163		1.14	0.07754		1.14	0.06449
						1.15	0.10003		1.15	0.07633		1.15	0.06349
						1.16	0.09847		1.16	0.07515		1.16	0.06251
						1.17	0.09695		1.17	0.074		1.17	0.06156
						1.18	0.09547		1.18	0.07287		1.18	0.06064
						1.19	0.09402		1.19	0.07178		1.19	0.05973
						1.2	0.09261		1.2	0.07071		1.2	0.05885
						1.21	0.09123		1.21	0.06966		1.21	0.05799
						1.22	0.08989		1.22	0.06865		1.22	0.05715
						1.23	0.08857		1.23	0.06765		1.23	0.05633
						1.24	0.08729		1.24	0.06668		1.24	0.05553
						1.25	0.08604		1.25	0.06573		1.25	0.05474
						1.26	0.08482		1.26	0.06481		1.26	0.05398
						1.27	0.08362		1.27	0.0639		1.27	0.05323
						1.28	0.08245		1.28	0.06302		1.28	0.0525
						1.29	0.08131		1.29	0.06215		1.29	0.05179
						1.3	0.0802		1.3	0.06131		1.3	0.05109
						1.31	0.0791		1.31	0.06048		1.31	0.05041
						1.32	0.07804		1.32	0.05967		1.32	0.04974
						1.33	0.07699		1.33	0.05888		1.33	0.04908
						1.34	0.07597		1.34	0.05811		1.34	0.04845
						1.35	0.07497		1.35	0.05735		1.35	0.04782
						1.36	0.074		1.36	0.05661		1.36	0.04721
						1.37	0.07304		1.37	0.05589		1.37	0.04661
						1.38	0.0721		1.38	0.05518		1.38	0.04602
						1.39	0.07119		1.39	0.05448		1.39	0.04545
						1.4	0.07029		1.4	0.0538		1.4	0.04489
						1.41	0.06941		1.41	0.05313		1.41	0.04434
						1.42	0.06855		1.42	0.05248		1.42	0.0438
						1.43	0.0677		1.43	0.05184		1.43	0.04327
						1.44	0.06688		1.44	0.05122		1.44	0.04275
						1.45	0.06607		1.45	0.0506		1.45	0.04225
						1.46	0.06527		1.46	0.05		1.46	0.04175
						1.47	0.06449		1.47	0.04941		1.47	0.04126
						1.48	0.06373		1.48	0.04883		1.48	0.04078
						1.49	0.06298		1.49	0.04827		1.49	0.04032
						1.5	0.06225		1.5	0.04771		1.5	0.03986
						1.51	0.06153		1.51	0.04716		1.51	0.03941
						1.52	0.06083		1.52	0.04663		1.52	0.03896
						1.53	0.06013		1.53	0.04611		1.53	0.03853
						1.54	0.05945		1.54	0.04559		1.54	0.03811
						1.55	0.05879		1.55	0.04509		1.55	0.03769
						1.56	0.05813		1.56	0.04459		1.56	0.03728
						1.57	0.05749		1.57	0.0441		1.57	0.03688
						1.58	0.05686		1.58	0.04363		1.58	0.03648
						1.59	0.05624		1.59	0.04316		1.59	0.03609
						1.6	0.05564		1.6	0.0427		1.6	0.03571
						1.61	0.05504		1.61	0.04224		1.61	0.03534
						1.62	0.05445		1.62	0.0418		1.62	0.03497
						1.63	0.05388		1.63	0.04136		1.63	0.03461
						1.64	0.05331		1.64	0.04094		1.64	0.03426
						1.65	0.05276		1.65	0.04052		1.65	0.03391
						1.66	0.05221		1.66	0.0401		1.66	0.03357
						1.67	0.05168		1.67	0.0397		1.67	0.03323
						1.68	0.05115		1.68	0.0393		1.68	0.0329
						1.69	0.05063		1.69	0.0389		1.69	0.03258
						1.7	0.05013		1.7	0.03852		1.7	0.03226
						1.71	0.04963		1.71	0.03814		1.71	0.03195
						1.72	0.04913		1.72	0.03777		1.72	0.03164
						1.73	0.04865		1.73	0.0374		1.73	0.03134
						1.74	0.04818		1.74	0.03704		1.74	0.03104
						1.75	0.04771		1.75	0.03669		1.75	0.03075
						1.76	0.04725		1.76	0.03634		1.76	0.03046
						1.77	0.0468		1.77	0.036		1.77	0.03018
						1.78	0.04635		1.78	0.03566		1.78	0.0299
						1.79	0.04591		1.79	0.03533		1.79	0.02962
						1.8	0.04548		1.8	0.035		1.8	0.02935
						1.81	0.04506		1.81	0.03468		1.81	0.02909
						1.82	0.04464		1.82	0.03436		1.82	0.02883
						1.83	0.04423		1.83	0.03405		1.83	0.02857
						1.84	0.04383		1.84	0.03375		1.84	0.02832
						1.85	0.04343		1.85	0.03345		1.85	0.02807
						1.86	0.04304		1.86	0.03315		1.86	0.02782
						1.87	0.04266		1.87	0.03286		1.87	0.02758
						1.88	0.04228		1.88	0.03257		1.88	0.02734
						1.89	0.04191		1.89	0.03229		1.89	0.02711
						1.9	0.04154		1.9	0.03201		1.9	0.02688
						1.91	0.04118		1.91	0.03173		1.91	0.02665
						1.92	0.04082		1.92	0.03146		1.92	0.02643
						1.93	0.04047		1.93	0.0312		1.93	0.02621
						1.94	0.04012		1.94	0.03093		1.94	0.02599
						1.95	0.03978		1.95	0.03068		1.95	0.02578
						1.96	0.03945		1.96	0.03042		1.96	0.02557
						1.97	0.03912		1.97	0.03017		1.97	0.02536
						1.98	0.03879		1.98	0.02992		1.98	0.02516
						1.99	0.03847		1.99	0.02968		1.99	0.02495
						2	0.03815		2	0.02944		2	0.02476
						2.01	0.03784		2.01	0.0292		2.01	0.02456
						2.02	0.03753		2.02	0.02897		2.02	0.02437
						2.03	0.03723		2.03	0.02874		2.03	0.02418
						2.04	0.03693		2.04	0.02852		2.04	0.02399
						2.05	0.03664		2.05	0.02829		2.05	0.02381
						2.06	0.03635		2.06	0.02807		2.06	0.02363
						2.07	0.03606		2.07	0.02786		2.07	0.02345
						2.08	0.03578		2.08	0.02764		2.08	0.02327
						2.09	0.0355		2.09	0.02743		2.09	0.02309
						2.1	0.03523		2.1	0.02722		2.1	0.02292
						2.11	0.03496		2.11	0.02702		2.11	0.02275
						2.12	0.03469		2.12	0.02682		2.12	0.02259
						2.13	0.03443		2.13	0.02662		2.13	0.02242
						2.14	0.03417		2.14	0.02642		2.14	0.02226
						2.15	0.03391		2.15	0.02623		2.15	0.0221
						2.16	0.03366		2.16	0.02603		2.16	0.02194
						2.17	0.03341		2.17	0.02585		2.17	0.02178
						2.18	0.03316		2.18	0.02566		2.18	0.02163
						2.19	0.03292		2.19	0.02548		2.19	0.02148
						2.2	0.03268		2.2	0.02529		2.2	0.02133
						2.21	0.03245		2.21	0.02511		2.21	0.02118
						2.22	0.03221		2.22	0.02494		2.22	0.02103
						2.23	0.03198		2.23	0.02476		2.23	0.02089
						2.24	0.03176		2.24	0.02459		2.24	0.02075
						2.25	0.03153		2.25	0.02442		2.25	0.02061
						2.26	0.03131		2.26	0.02425		2.26	0.02047
						2.27	0.03109		2.27	0.02409		2.27	0.02033
						2.28	0.03088		2.28	0.02393		2.28	0.0202
						2.29	0.03066		2.29	0.02376		2.29	0.02006
						2.3	0.03045		2.3	0.0236		2.3	0.01993
						2.31	0.03025		2.31	0.02345		2.31	0.0198
						2.32	0.03004		2.32	0.02329		2.32	0.01967
						2.33	0.02984		2.33	0.02314		2.33	0.01955
						2.34	0.02964		2.34	0.02299		2.34	0.01942
						2.35	0.02944		2.35	0.02284		2.35	0.0193
						2.36	0.02925		2.36	0.02269		2.36	0.01917
						2.37	0.02906		2.37	0.02254		2.37	0.01905
						2.38	0.02887		2.38	0.0224		2.38	0.01894
						2.39	0.02868		2.39	0.02226		2.39	0.01882
						2.4	0.02849		2.4	0.02212		2.4	0.0187
						2.41	0.02831		2.41	0.02198		2.41	0.01859
						2.42	0.02813		2.42	0.02184		2.42	0.01847
						2.43	0.02795		2.43	0.02171		2.43	0.01836
						2.44	0.02777		2.44	0.02157		2.44	0.01825
						2.45	0.0276		2.45	0.02144		2.45	0.01814
						2.46	0.02743		2.46	0.02131		2.46	0.01803
						2.47	0.02726		2.47	0.02118		2.47	0.01793
						2.48	0.02709		2.48	0.02105		2.48	0.01782
						2.49	0.02692		2.49	0.02093		2.49	0.01772
						2.5	0.02676		2.5	0.0208		2.5	0.01762
						2.51	0.02659		2.51	0.02068		2.51	0.01751
						2.52	0.02643		2.52	0.02056		2.52	0.01741
						2.53	0.02628		2.53	0.02044		2.53	0.01731
						2.54	0.02612		2.54	0.02032		2.54	0.01722
						2.55	0.02596		2.55	0.0202		2.55	0.01712
						2.56	0.02581		2.56	0.02009		2.56	0.01702
						2.57	0.02566		2.57	0.01997		2.57	0.01693
						2.58	0.02551		2.58	0.01986		2.58	0.01683
						2.59	0.02536		2.59	0.01975		2.59	0.01674
						2.6	0.02521		2.6	0.01963		2.6	0.01665
						2.61	0.02507		2.61	0.01953		2.61	0.01656
						2.62	0.02493		2.62	0.01942		2.62	0.01647
						2.63	0.02479		2.63	0.01931		2.63	0.01638
						2.64	0.02465		2.64	0.0192		2.64	0.01629
						2.65	0.02451		2.65	0.0191		2.65	0.01621
						2.66	0.02437		2.66	0.019		2.66	0.01612
						2.67	0.02423		2.67	0.01889		2.67	0.01604
						2.68	0.0241		2.68	0.01879		2.68	0.01595
						2.69	0.02397		2.69	0.01869		2.69	0.01587
						2.7	0.02384		2.7	0.01859		2.7	0.01579
						2.71	0.02371		2.71	0.01849		2.71	0.01571
						2.72	0.02358		2.72	0.0184		2.72	0.01563
						2.73	0.02345		2.73	0.0183		2.73	0.01555
						2.74	0.02333		2.74	0.01821		2.74	0.01547
						2.75	0.0232		2.75	0.01811		2.75	0.01539
						2.76	0.02308		2.76	0.01802		2.76	0.01532
						2.77	0.02296		2.77	0.01793		2.77	0.01524
						2.78	0.02284		2.78	0.01784		2.78	0.01517
						2.79	0.02272		2.79	0.01775		2.79	0.01509
						2.8	0.0226		2.8	0.01766		2.8	0.01502
						2.81	0.02249		2.81	0.01757		2.81	0.01495
						2.82	0.02237		2.82	0.01749		2.82	0.01488
						2.83	0.02226		2.83	0.0174		2.83	0.0148
						2.84	0.02215		2.84	0.01731		2.84	0.01473
						2.85	0.02204		2.85	0.01723		2.85	0.01467
						2.86	0.02193		2.86	0.01715		2.86	0.0146
						2.87	0.02182		2.87	0.01706		2.87	0.01453
						2.88	0.02171		2.88	0.01698		2.88	0.01446
						2.89	0.0216		2.89	0.0169		2.89	0.01439
						2.9	0.0215		2.9	0.01682		2.9	0.01433
						2.91	0.02139		2.91	0.01674		2.91	0.01426
						2.92	0.02129		2.92	0.01667		2.92	0.0142
						2.93	0.02118		2.93	0.01659		2.93	0.01414
						2.94	0.02108		2.94	0.01651		2.94	0.01407
						2.95	0.02098		2.95	0.01644		2.95	0.01401
						2.96	0.02088		2.96	0.01636		2.96	0.01395
						2.97	0.02079		2.97	0.01629		2.97	0.01389
						2.98	0.02069		2.98	0.01621		2.98	0.01383
						2.99	0.02059		2.99	0.01614		2.99	0.01377
						3	0.0205		3	0.01607		3	0.01371
						3.01	0.0204		3.01	0.016		3.01	0.01365
						3.02	0.02031		3.02	0.01593		3.02	0.01359
						3.03	0.02022		3.03	0.01586		3.03	0.01353
						3.04	0.02012		3.04	0.01579		3.04	0.01348
						3.05	0.02003		3.05	0.01572		3.05	0.01342
						3.06	0.01994		3.06	0.01565		3.06	0.01336
						3.07	0.01985		3.07	0.01558		3.07	0.01331
						3.08	0.01977		3.08	0.01552		3.08	0.01325
						3.09	0.01968		3.09	0.01545		3.09	0.0132
						3.1	0.01959		3.1	0.01539		3.1	0.01315
						3.11	0.01951		3.11	0.01532		3.11	0.01309
						3.12	0.01942		3.12	0.01526		3.12	0.01304
						3.13	0.01934		3.13	0.0152		3.13	0.01299
						3.14	0.01926		3.14	0.01513		3.14	0.01294
						3.15	0.01917		3.15	0.01507		3.15	0.01289
						3.16	0.01909		3.16	0.01501		3.16	0.01284
						3.17	0.01901		3.17	0.01495		3.17	0.01279
						3.18	0.01893		3.18	0.01489		3.18	0.01274
						3.19	0.01885		3.19	0.01483		3.19	0.01269
						3.2	0.01877		3.2	0.01477		3.2	0.01264
						3.21	0.0187		3.21	0.01471		3.21	0.01259
						3.22	0.01862		3.22	0.01465		3.22	0.01254
						3.23	0.01854		3.23	0.0146		3.23	0.0125
						3.24	0.01847		3.24	0.01454		3.24	0.01245
						3.25	0.01839		3.25	0.01448		3.25	0.01241
						3.26	0.01832		3.26	0.01443		3.26	0.01236
						3.27	0.01825		3.27	0.01437		3.27	0.01231
						3.28	0.01817		3.28	0.01432		3.28	0.01227
						3.29	0.0181		3.29	0.01427		3.29	0.01223
						3.3	0.01803		3.3	0.01421		3.3	0.01218
						3.31	0.01796		3.31	0.01416		3.31	0.01214
						3.32	0.01789		3.32	0.01411		3.32	0.0121
						3.33	0.01782		3.33	0.01405		3.33	0.01205
						3.34	0.01775		3.34	0.014		3.34	0.01201
						3.35	0.01768		3.35	0.01395		3.35	0.01197
						3.36	0.01762		3.36	0.0139		3.36	0.01193
						3.37	0.01755		3.37	0.01385		3.37	0.01189
						3.38	0.01748		3.38	0.0138		3.38	0.01185
						3.39	0.01742		3.39	0.01375		3.39	0.01181
						3.4	0.01735		3.4	0.0137		3.4	0.01177
						3.41	0.01729		3.41	0.01366		3.41	0.01177
						3.42	0.01723		3.42	0.01361		3.42	0.01173
						3.43	0.01716		3.43	0.01356		3.43	0.01169
						3.44	0.0171		3.44	0.01352		3.44	0.01166
						3.45	0.01704		3.45	0.01347		3.45	0.01162
						3.46	0.01698		3.46	0.01342		3.46	0.01158
						3.47	0.01692		3.47	0.01338		3.47	0.01154
						3.48	0.01686		3.48	0.01333		3.48	0.01151
						3.49	0.0168		3.49	0.01329		3.49	0.01152
						3.5	0.01674		3.5	0.01324		3.5	0.01148
						3.51	0.01668		3.51	0.0132		3.51	0.01145
						3.52	0.01662		3.52	0.01316		3.52	0.01141
						3.53	0.01656		3.53	0.01311		3.53	0.01138
						3.54	0.01651		3.54	0.01307		3.54	0.01134
						3.55	0.01645		3.55	0.01303		3.55	0.01131
						3.56	0.01639		3.56	0.01299		3.56	0.01127
						3.57	0.01634		3.57	0.01295		3.57	0.01124
						3.58	0.01628		3.58	0.01291		3.58	0.01121
						3.59	0.01623		3.59	0.01287		3.59	0.01117
						3.6	0.01618		3.6	0.01282		3.6	0.01114
						3.61	0.01612		3.61	0.01283		3.61	0.01111
						3.62	0.01607		3.62	0.01279		3.62	0.01108
						3.63	0.01602		3.63	0.01275		3.63	0.01104
						3.64	0.01597		3.64	0.01271		3.64	0.01101
						3.65	0.01591		3.65	0.01268		3.65	0.01098
						3.66	0.01586		3.66	0.01264		3.66	0.01095
						3.67	0.01581		3.67	0.0126		3.67	0.01092
						3.68	0.01576		3.68	0.01256		3.68	0.01089
						3.69	0.01571		3.69	0.01253		3.69	0.01086
						3.7	0.01566		3.7	0.01249		3.7	0.01083
						3.71	0.01561		3.71	0.01245		3.71	0.0108
						3.72	0.01557		3.72	0.01242		3.72	0.01077
						3.73	0.01552		3.73	0.01238		3.73	0.01074
						3.74	0.01547		3.74	0.01235		3.74	0.01072
						3.75	0.01542		3.75	0.01231		3.75	0.01069
						3.76	0.01538		3.76	0.01228		3.76	0.01066
						3.77	0.01533		3.77	0.01224		3.77	0.01063
						3.78	0.01528		3.78	0.01226		3.78	0.01061
						3.79	0.01524		3.79	0.01222		3.79	0.01058
						3.8	0.01519		3.8	0.01219		3.8	0.01055
						3.81	0.01515		3.81	0.01216		3.81	0.01053
						3.82	0.01511		3.82	0.01212		3.82	0.0105
						3.83	0.01506		3.83	0.01209		3.83	0.01047
						3.84	0.01502		3.84	0.01206		3.84	0.01045
						3.85	0.01498		3.85	0.01203		3.85	0.01042
						3.86	0.01493		3.86	0.012		3.86	0.0104
						3.87	0.01489		3.87	0.01197		3.87	0.01037
						3.88	0.01485		3.88	0.01194		3.88	0.01035
						3.89	0.01481		3.89	0.01191		3.89	0.01032
						3.9	0.01477		3.9	0.01188		3.9	0.0103
						3.91	0.01473		3.91	0.01185		3.91	0.01028
						3.92	0.01468		3.92	0.01182		3.92	0.01025
						3.93	0.01464		3.93	0.01179		3.93	0.01023
						3.94	0.01461		3.94	0.01176		3.94	0.01021
						3.95	0.01457		3.95	0.01173		3.95	0.01018
						3.96	0.01453		3.96	0.0117		3.96	0.01016
						3.97	0.01449		3.97	0.01168		3.97	0.01014
						3.98	0.01445		3.98	0.01165		3.98	0.01012
						3.99	0.01441		3.99	0.01162		3.99	0.01009
						4	0.01437		4	0.01159		4	0.01007
						4.01	0.01434		4.01	0.01157		4.01	0.01005
						4.02	0.0143		4.02	0.01154		4.02	0.01003
						4.03	0.01426		4.03	0.01151		4.03	0.01001
						4.04	0.01423		4.04	0.01149		4.04	0.00999
						4.05	0.01419		4.05	0.01146		4.05	0.00997
						4.06	0.01416		4.06	0.01144		4.06	0.00995
						4.07	0.01412		4.07	0.01141		4.07	0.00993
						4.08	0.01409		4.08	0.01139		4.08	0.00991
						4.09	0.01405		4.09	0.01136		4.09	0.00989
						4.1	0.01402		4.1	0.01134		4.1	0.00987
						4.11	0.01398		4.11	0.01131		4.11	0.00985
						4.12	0.01395		4.12	0.01129		4.12	0.00983
						4.13	0.01392		4.13	0.01126		4.13	0.00981
						4.14	0.01388		4.14	0.01124		4.14	0.00979
						4.15	0.01385		4.15	0.01122		4.15	0.00977
						4.16	0.01382		4.16	0.01119		4.16	0.00976
						4.17	0.01379		4.17	0.01117		4.17	0.00974
						4.18	0.01375		4.18	0.01115		4.18	0.00972
						4.19	0.01372		4.19	0.01113		4.19	0.0097
						4.2	0.01369		4.2	0.0111		4.2	0.00968
						4.21	0.01366		4.21	0.01108		4.21	0.00967
						4.22	0.01363		4.22	0.01106		4.22	0.00965
						4.23	0.0136		4.23	0.01104		4.23	0.00963
						4.24	0.01357		4.24	0.01102		4.24	0.00962
						4.25	0.01354		4.25	0.011		4.25	0.0096
						4.26	0.01351		4.26	0.01098		4.26	0.00959
						4.27	0.01348		4.27	0.01096		4.27	0.00957
						4.28	0.01345		4.28	0.01094		4.28	0.00955
						4.29	0.01342		4.29	0.01092		4.29	0.00954
						4.3	0.01339		4.3	0.0109		4.3	0.00952
						4.31	0.01337		4.31	0.01088		4.31	0.00951
						4.32	0.01334		4.32	0.01086		4.32	0.00949
						4.33	0.01331		4.33	0.01084		4.33	0.00948
						4.34	0.01328		4.34	0.01082		4.34	0.00946
						4.35	0.01326		4.35	0.0108		4.35	0.00945
						4.36	0.01323		4.36	0.01078		4.36	0.00943
						4.37	0.0132		4.37	0.01077		4.37	0.00942
						4.38	0.01318		4.38	0.01075		4.38	0.00941
						4.39	0.01315		4.39	0.01073		4.39	0.00939
						4.4	0.01312		4.4	0.01071		4.4	0.00938
						4.41	0.0131		4.41	0.01069		4.41	0.00937
						4.42	0.01307		4.42	0.01068		4.42	0.00935
						4.43	0.01305		4.43	0.01066		4.43	0.00934
						4.44	0.01302		4.44	0.01064		4.44	0.00933
						4.45	0.013		4.45	0.01063		4.45	0.00931
						4.46	0.01297		4.46	0.01061		4.46	0.0093
						4.47	0.01295		4.47	0.0106		4.47	0.00929
						4.48	0.01293		4.48	0.01058		4.48	0.00928
						4.49	0.0129		4.49	0.01056		4.49	0.00927
						4.5	0.01288		4.5	0.01055		4.5	0.00925
						4.51	0.01286		4.51	0.01053		4.51	0.00924
						4.52	0.01283		4.52	0.01052		4.52	0.00923
						4.53	0.01281		4.53	0.0105		4.53	0.00922
						4.54	0.01279		4.54	0.01049		4.54	0.00921
						4.55	0.01277		4.55	0.01047		4.55	0.0092
						4.56	0.01274		4.56	0.01046		4.56	0.00919
						4.57	0.01272		4.57	0.01045		4.57	0.00918
						4.58	0.0127		4.58	0.01043		4.58	0.00917
						4.59	0.01268		4.59	0.01042		4.59	0.00916
						4.6	0.01266		4.6	0.0104		4.6	0.00915
						4.61	0.01264		4.61	0.01039		4.61	0.00914
						4.62	0.01262		4.62	0.01038		4.62	0.00913
						4.63	0.0126		4.63	0.01037		4.63	0.00912
						4.64	0.01258		4.64	0.01035		4.64	0.00911
						4.65	0.01256		4.65	0.01034		4.65	0.0091
						4.66	0.01254		4.66	0.01033		4.66	0.00909
						4.67	0.01252		4.67	0.01032		4.67	0.00908
						4.68	0.0125		4.68	0.0103		4.68	0.00908
						4.69	0.01248		4.69	0.01029		4.69	0.00907
						4.7	0.01246		4.7	0.01028		4.7	0.00906
						4.71	0.01244		4.71	0.01027		4.71	0.00905
						4.72	0.01242		4.72	0.01026		4.72	0.00904
						4.73	0.01241		4.73	0.01025		4.73	0.00904
						4.74	0.01239		4.74	0.01024		4.74	0.00903
						4.75	0.01237		4.75	0.01023		4.75	0.00902
						4.76	0.01235		4.76	0.01022		4.76	0.00901
						4.77	0.01233		4.77	0.01021		4.77	0.00901
						4.78	0.01232		4.78	0.0102		4.78	0.009
						4.79	0.0123		4.79	0.01019		4.79	0.00899
						4.8	0.01228		4.8	0.01018		4.8	0.00899
						4.81	0.01227		4.81	0.01017		4.81	0.00898
						4.82	0.01225		4.82	0.01016		4.82	0.00897
						4.83	0.01223		4.83	0.01015		4.83	0.00897
						4.84	0.01222		4.84	0.01014		4.84	0.00896
						4.85	0.0122		4.85	0.01013		4.85	0.00896
						4.86	0.01219		4.86	0.01012		4.86	0.00895
						4.87	0.01217		4.87	0.01012		4.87	0.00895
						4.88	0.01216		4.88	0.01011		4.88	0.00894
						4.89	0.01214		4.89	0.0101		4.89	0.00894
						4.9	0.01213		4.9	0.01009		4.9	0.00893
						4.91	0.01211		4.91	0.01009		4.91	0.00893
						4.92	0.0121		4.92	0.01008		4.92	0.00892
						4.93	0.01208		4.93	0.01007		4.93	0.00892
						4.94	0.01207		4.94	0.01006		4.94	0.00892
						4.95	0.01206		4.95	0.0101		4.95	0.00891
						4.96	0.01204		4.96	0.0101		4.96	0.00891
						4.97	0.01203		4.97	0.01009		4.97	0.00895
						4.98	0.01202		4.98	0.01009		4.98	0.00899
						4.99	0.012		4.99	0.01013		4.99	0.00899
						5	0.01199		5	0.01012		5	0.00899
						5.01	0.01198		5.01	0.01012		5.01	0.00899
						5.02	0.01196		5.02	0.01011		5.02	0.00899
						5.03	0.01195		5.03	0.01011		5.03	0.00898
						5.04	0.01194		5.04	0.01011		5.04	0.00898
						5.05	0.01193		5.05	0.0101		5.05	0.00898
						5.06	0.01192		5.06	0.0101		5.06	0.00898
						5.07	0.0119		5.07	0.0101		5.07	0.00898
						5.08	0.01189		5.08	0.01009		5.08	0.00898
						5.09	0.01188		5.09	0.01009		5.09	0.00898
						5.1	0.01187		5.1	0.01009		5.1	0.00898
						5.11	0.01186		5.11	0.01009		5.11	0.00898
						5.12	0.01185		5.12	0.01009		5.12	0.00898
						5.13	0.01184		5.13	0.01008		5.13	0.00898
						5.14	0.01183		5.14	0.01008		5.14	0.00898
						5.15	0.01182		5.15	0.01008		5.15	0.00899
						5.16	0.01181		5.16	0.01008		5.16	0.00899
						5.17	0.0118		5.17	0.01008		5.17	0.00899
						5.18	0.01179		5.18	0.01008		5.18	0.00899
						5.19	0.01178		5.19	0.01008		5.19	0.00899
						5.2	0.01177		5.2	0.01008		5.2	0.009
						5.21	0.01176		5.21	0.01008		5.21	0.009
						5.22	0.0118		5.22	0.01008		5.22	0.009
						5.23	0.01179		5.23	0.01008		5.23	0.009
						5.24	0.01178		5.24	0.01008		5.24	0.00901
						5.25	0.01182		5.25	0.01009		5.25	0.00901
						5.26	0.01181		5.26	0.01009		5.26	0.00902
						5.27	0.0118		5.27	0.01009		5.27	0.00902
						5.28	0.01179		5.28	0.01009		5.28	0.00902
						5.29	0.01179		5.29	0.0101		5.29	0.00903
						5.3	0.01178		5.3	0.0101		5.3	0.00903
						5.31	0.01177		5.31	0.0101		5.31	0.00904
						5.32	0.01177		5.32	0.01011		5.32	0.00905
						5.33	0.01176		5.33	0.01011		5.33	0.00905
						5.34	0.01175		5.34	0.01012		5.34	0.00906
						5.35	0.01175		5.35	0.01012		5.35	0.00907
						5.36	0.01174		5.36	0.01013		5.36	0.00907
						5.37	0.01174		5.37	0.01013		5.37	0.00908
						5.38	0.01173		5.38	0.01014		5.38	0.00909
						5.39	0.01173		5.39	0.01015		5.39	0.0091
						5.4	0.01173		5.4	0.01015		5.4	0.0091
						5.41	0.01173		5.41	0.01016		5.41	0.00911
						5.42	0.01173		5.42	0.01017		5.42	0.00912
						5.43	0.01172		5.43	0.01018		5.43	0.00913
						5.44	0.01172		5.44	0.01018		5.44	0.00914
						5.45	0.01172		5.45	0.01019		5.45	0.0092
						5.46	0.01171		5.46	0.0102		5.46	0.00921
						5.47	0.01171		5.47	0.01021		5.47	0.00926
						5.48	0.01171		5.48	0.01022		5.48	0.00928
						5.49	0.0117		5.49	0.01023		5.49	0.00929
						5.5	0.0117		5.5	0.01025		5.5	0.0093
						5.51	0.0117		5.51	0.01026		5.51	0.00932
						5.52	0.01169		5.52	0.01027		5.52	0.00933
						5.53	0.01169		5.53	0.01028		5.53	0.00934
						5.54	0.01169		5.54	0.0103		5.54	0.00936
						5.55	0.01169		5.55	0.01031		5.55	0.00937
						5.56	0.01169		5.56	0.01033		5.56	0.00939
						5.57	0.01168		5.57	0.01034		5.57	0.00941
						5.58	0.01168		5.58	0.01036		5.58	0.00943
						5.59	0.01168		5.59	0.01038		5.59	0.00944
						5.6	0.01168		5.6	0.0104		5.6	0.00946
						5.61	0.01168		5.61	0.01042		5.61	0.00948
						5.62	0.01168		5.62	0.01044		5.62	0.0095
						5.63	0.01168		5.63	0.01046		5.63	0.00952
						5.64	0.01168		5.64	0.01048		5.64	0.00954
						5.65	0.01168		5.65	0.0105		5.65	0.00957
						5.66	0.01168		5.66	0.01052		5.66	0.00959
						5.67	0.01168		5.67	0.01055		5.67	0.00961
						5.68	0.01168		5.68	0.01057		5.68	0.00964
						5.69	0.01168		5.69	0.0106		5.69	0.00971
						5.7	0.01168		5.7	0.01063		5.7	0.00974
						5.71	0.01168		5.71	0.01066		5.71	0.00981
						5.72	0.01168		5.72	0.01069		5.72	0.00984
						5.73	0.01169		5.73	0.01072		5.73	0.00987
						5.74	0.01169		5.74	0.01076		5.74	0.0099
						5.75	0.01169		5.75	0.01079		5.75	0.00993
						5.76	0.01169		5.76	0.01083		5.76	0.00997
						5.77	0.01169		5.77	0.01087		5.77	0.01
						5.78	0.0117		5.78	0.01091		5.78	0.01004
						5.79	0.0117		5.79	0.01095		5.79	0.01008
						5.8	0.0117		5.8	0.011		5.8	0.01012
						5.81	0.01171		5.81	0.01104		5.81	0.01016
						5.82	0.01171		5.82	0.01109		5.82	0.01021
						5.83	0.01172		5.83	0.01115		5.83	0.01025
						5.84	0.01172		5.84	0.0112		5.84	0.0103
						5.85	0.01172		5.85	0.01126		5.85	0.01035
						5.86	0.01173		5.86	0.01132		5.86	0.0104
						5.87	0.01173		5.87	0.01139		5.87	0.01046
						5.88	0.01174		5.88	0.01146		5.88	0.01052
						5.89	0.01174		5.89	0.01153		5.89	0.01058
						5.9	0.01175		5.9	0.01161		5.9	0.01064
						5.91	0.01176		5.91	0.01174		5.91	0.01071
						5.92	0.01176		5.92	0.01182		5.92	0.01078
						5.93	0.01177		5.93	0.01192		5.93	0.01085
						5.94	0.01178		5.94	0.01206		5.94	0.01093
						5.95	0.01178		5.95	0.01217		5.95	0.01101
						5.96	0.01179		5.96	0.01229		5.96	0.0111
						5.97	0.01184		5.97	0.01241		5.97	0.01119
						5.98	0.01185		5.98	0.01255		5.98	0.01129
						5.99	0.01191		5.99	0.01269		5.99	0.01139
						6	0.01192		6	0.01285		6	0.01151
						6.01	0.01193		6.01	0.01301		6.01	0.01162
						6.02	0.01194		6.02	0.0132		6.02	0.01175
						6.03	0.01195		6.03	0.0134		6.03	0.01189
						6.04	0.01196		6.04	0.01361		6.04	0.01203
						6.05	0.01197		6.05	0.01385		6.05	0.01219
						6.06	0.01198		6.06	0.01411		6.06	0.01235
						6.07	0.012		6.07	0.0144		6.07	0.01253
						6.08	0.01201		6.08	0.01471		6.08	0.01273
						6.09	0.01202		6.09	0.01507		6.09	0.01294
						6.1	0.01204		6.1	0.01546		6.1	0.01317
						6.11	0.01206		6.11	0.0159		6.11	0.01343
						6.12	0.01207		6.12	0.01639		6.12	0.0137
						6.13	0.01209		6.13	0.01695		6.13	0.01401
						6.14	0.01211		6.14	0.01758		6.14	0.01434
						6.15	0.01212		6.15	0.01831		6.15	0.01471
						6.16	0.01214		6.16	0.01914		6.16	0.01512
						6.17	0.01217		6.17	0.02011		6.17	0.01558
						6.18	0.01219		6.18	0.02125		6.18	0.0161
						6.19	0.01221		6.19	0.02263		6.19	0.01668
						6.2	0.01223		6.2	0.02424		6.2	0.01734
						6.21	0.01226		6.21	0.02618		6.21	0.01809
						6.22	0.01233		6.22	0.02854		6.22	0.019
						6.23	0.01241		6.23	0.03148		6.23	0.02
						6.24	0.01244		6.24	0.03519		6.24	0.02117
						6.25	0.01248		6.25	0.03997		6.25	0.02259
						6.26	0.01252		6.26	0.04628		6.26	0.02422
						6.27	0.01256		6.27	0.05484		6.27	0.02618
						6.28	0.01261		6.28	0.06686		6.28	0.02866
						6.29	0.01266		6.29	0.08457		6.29	0.03166
						6.3	0.01272		6.3	0.11361		6.3	0.03537
						6.31	0.01279		6.31	0.1791		6.31	0.04012
						6.32	0.01287		6.32	0.39075		6.32	0.04634
						6.33	0.01296		6.33	1.01815		6.33	0.05469
						6.34	0.01307		6.34	2.23402		6.34	0.0663
						6.35	0.0132		6.35	3.40054		6.35	0.0831
						6.36	0.01335		6.36	3.35868		6.36	0.10944
						6.37	0.01354		6.37	2.363		6.37	0.16207
						6.38	0.01379		6.38	1.20736		6.38	0.32005
						6.39	0.01411		6.39	0.50133		6.39	0.82284
						6.4	0.01454		6.4	0.21549		6.4	1.94869
						6.41	0.01514		6.41	0.12262		6.41	3.3459
						6.42	0.01603		6.42	0.08728		6.42	3.72481
						6.43	0.01758		6.43	0.06793		6.43	2.88992
						6.44	0.0215		6.44	0.05521		6.44	1.62153
						6.45	0.03439		6.45	0.04629		6.45	0.70549
						6.46	0.06885		6.46	0.03981		6.46	0.29038
						6.47	0.12559		6.47	0.03496		6.47	0.14996
						6.48	0.16419		6.48	0.03123		6.48	0.10117
						6.49	0.14772		6.49	0.02831		6.49	0.07703
						6.5	0.09986		6.5	0.02599		6.5	0.06173
						6.51	0.05423		6.51	0.02411		6.51	0.05116
						6.52	0.02954		6.52	0.02257		6.52	0.04356
						6.53	0.02024		6.53	0.02129		6.53	0.03792
						6.54	0.01722		6.54	0.02022		6.54	0.03362
						6.55	0.01597		6.55	0.01932		6.55	0.03028
						6.56	0.01525		6.56	0.01856		6.56	0.02763
						6.57	0.01477		6.57	0.0179		6.57	0.0255
						6.58	0.01445		6.58	0.01734		6.58	0.02377
						6.59	0.01421		6.59	0.01685		6.59	0.02234
						6.6	0.01405		6.6	0.01643		6.6	0.02115
						6.61	0.01392		6.61	0.01606		6.61	0.02015
						6.62	0.01384		6.62	0.01574		6.62	0.01931
						6.63	0.01377		6.63	0.01546		6.63	0.01859
						6.64	0.01373		6.64	0.01521		6.64	0.01798
						6.65	0.01369		6.65	0.01499		6.65	0.01745
						6.66	0.01368		6.66	0.0148		6.66	0.017
						6.67	0.01366		6.67	0.01463		6.67	0.01661
						6.68	0.01366		6.68	0.01448		6.68	0.01627
						6.69	0.01367		6.69	0.01435		6.69	0.01598
						6.7	0.01367		6.7	0.01424		6.7	0.01573
						6.71	0.01369		6.71	0.01414		6.71	0.01551
						6.72	0.01371		6.72	0.01405		6.72	0.01532
						6.73	0.01373		6.73	0.01397		6.73	0.01515
						6.74	0.01375		6.74	0.01391		6.74	0.01501
						6.75	0.01378		6.75	0.01386		6.75	0.0149
						6.76	0.01381		6.76	0.01381		6.76	0.0148
						6.77	0.01384		6.77	0.01377		6.77	0.01472
						6.78	0.01387		6.78	0.01375		6.78	0.01465
						6.79	0.01391		6.79	0.01372		6.79	0.0146
						6.8	0.01395		6.8	0.01371		6.8	0.01456
						6.81	0.01399		6.81	0.0137		6.81	0.01453
						6.82	0.01403		6.82	0.0137		6.82	0.01452
						6.83	0.01407		6.83	0.0137		6.83	0.01452
						6.84	0.01412		6.84	0.01371		6.84	0.01452
						6.85	0.01417		6.85	0.01373		6.85	0.01454
						6.86	0.01422		6.86	0.01375		6.86	0.01456
						6.87	0.01427		6.87	0.01377		6.87	0.0146
						6.88	0.01432		6.88	0.01381		6.88	0.01464
						6.89	0.01438		6.89	0.01384		6.89	0.0147
						6.9	0.01443		6.9	0.01388		6.9	0.01476
						6.91	0.01449		6.91	0.01393		6.91	0.01483
						6.92	0.01455		6.92	0.01398		6.92	0.01491
						6.93	0.01462		6.93	0.01404		6.93	0.015
						6.94	0.01468		6.94	0.01411		6.94	0.01509
						6.95	0.01475		6.95	0.01418		6.95	0.0152
						6.96	0.01482		6.96	0.01425		6.96	0.01532
						6.97	0.01489		6.97	0.01434		6.97	0.01545
						6.98	0.01496		6.98	0.01443		6.98	0.01558
						6.99	0.01504		6.99	0.01452		6.99	0.01573
						7	0.01512		7	0.01463		7	0.01589
						7.01	0.0152		7.01	0.01475		7.01	0.01606
						7.02	0.01529		7.02	0.01487		7.02	0.01625
						7.03	0.01538		7.03	0.01501		7.03	0.01645
						7.04	0.01547		7.04	0.01516		7.04	0.01666
						7.05	0.01557		7.05	0.01532		7.05	0.0169
						7.06	0.01567		7.06	0.01549		7.06	0.01715
						7.07	0.01577		7.07	0.01569		7.07	0.01742
						7.08	0.01588		7.08	0.0159		7.08	0.01771
						7.09	0.01599		7.09	0.01613		7.09	0.01803
						7.1	0.01611		7.1	0.0164		7.1	0.01837
						7.11	0.01623		7.11	0.01669		7.11	0.01875
						7.12	0.01636		7.12	0.01702		7.12	0.01916
						7.13	0.0165		7.13	0.01739		7.13	0.01961
						7.14	0.01664		7.14	0.01782		7.14	0.0201
						7.15	0.01679		7.15	0.01832		7.15	0.02065
						7.16	0.01695		7.16	0.01891		7.16	0.02125
						7.17	0.01711		7.17	0.01961		7.17	0.02193
						7.18	0.01728		7.18	0.02047		7.18	0.02269
						7.19	0.01747		7.19	0.02154		7.19	0.02354
						7.2	0.01766		7.2	0.02291		7.2	0.02452
						7.21	0.01787		7.21	0.02473		7.21	0.02565
						7.22	0.01809		7.22	0.02726		7.22	0.02696
						7.23	0.01832		7.23	0.03111		7.23	0.0285
						7.24	0.01858		7.24	0.03877		7.24	0.03035
						7.25	0.01885		7.25	0.06118		7.25	0.0326
						7.26	0.01914		7.26	0.12738		7.26	0.03541
						7.27	0.01945		7.27	0.26211		7.27	0.03901
						7.28	0.01978		7.28	0.40797		7.28	0.04376
						7.29	0.02014		7.29	0.42649		7.29	0.05032
						7.3	0.02054		7.3	0.33593		7.3	0.06007
						7.31	0.02099		7.31	0.20656		7.31	0.07799
						7.32	0.02148		7.32	0.10891		7.32	0.12704
						7.33	0.02204		7.33	0.06298		7.33	0.27768
						7.34	0.02266		7.34	0.04838		7.34	0.61692
						7.35	0.02338		7.35	0.04551		7.35	1.05428
						7.36	0.02423		7.36	0.04663		7.36	1.20241
						7.37	0.02526		7.37	0.05016		7.37	0.99576
						7.38	0.02663		7.38	0.05624		7.38	0.64125
						7.39	0.02899		7.39	0.06579		7.39	0.33297
						7.4	0.03479		7.4	0.08115		7.4	0.17212
						7.41	0.0486		7.41	0.11122		7.41	0.11557
						7.42	0.07063		7.42	0.19644		7.42	0.1021
						7.43	0.08624		7.43	0.45598		7.43	0.10268
						7.44	0.08265		7.44	1.0252		7.44	0.11019
						7.45	0.06922		7.45	1.73315		7.45	0.12416
						7.46	0.05455		7.46	1.96712		7.46	0.14632
						7.47	0.04659		7.47	1.73528		7.47	0.18098
						7.48	0.0453		7.48	1.41507		7.48	0.24149
						7.49	0.04772		7.49	1.20934		7.49	0.38877
						7.5	0.05207		7.5	0.99792		7.5	0.84629
						7.51	0.05802		7.51	0.73252		7.51	2.01871
						7.52	0.06598		7.52	0.44889		7.52	3.89984
						7.53	0.07678		7.53	0.23122		7.53	5.19172
						7.54	0.09191		7.54	0.11937		7.54	4.9763
						7.55	0.11453		7.55	0.07527		7.55	4.34183
						7.56	0.15597		7.56	0.0576		7.56	3.95621
						7.57	0.26491		7.57	0.04808		7.57	3.65757
						7.58	0.57665		7.58	0.04172		7.58	2.91055
						7.59	1.2292		7.59	0.03714		7.59	1.96229
						7.6	2.01308		7.6	0.03372		7.6	1.05212
						7.61	2.33239		7.61	0.0311		7.61	0.49762
						7.62	2.4418		7.62	0.02904		7.62	0.25842
						7.63	2.88573		7.63	0.02736		7.63	0.16969
						7.64	3.56198		7.64	0.02605		7.64	0.12953
						7.65	3.49879		7.65	0.02492		7.65	0.10501
						7.66	2.72461		7.66	0.02404		7.66	0.0879
						7.67	1.67601		7.67	0.0233		7.67	0.07535
						7.68	0.81517		7.68	0.02269		7.68	0.06585
						7.69	0.36696		7.69	0.02218		7.69	0.05848
						7.7	0.19604		7.7	0.02175		7.7	0.05265
						7.71	0.13414		7.71	0.02138		7.71	0.04795
						7.72	0.10411		7.72	0.02108		7.72	0.0441
						7.73	0.08512		7.73	0.02082		7.73	0.04093
						7.74	0.07188		7.74	0.0206		7.74	0.03818
						7.75	0.06223		7.75	0.02042		7.75	0.03594
						7.76	0.05499		7.76	0.02027		7.76	0.03404
						7.77	0.04942		7.77	0.02015		7.77	0.03241
						7.78	0.04504		7.78	0.02005		7.78	0.03101
						7.79	0.04155		7.79	0.01997		7.79	0.0298
						7.8	0.03872		7.8	0.01991		7.8	0.02874
						7.81	0.03639		7.81	0.01987		7.81	0.02782
						7.82	0.03447		7.82	0.01984		7.82	0.02702
						7.83	0.03286		7.83	0.01983		7.83	0.02631
						7.84	0.0315		7.84	0.01983		7.84	0.02569
						7.85	0.03035		7.85	0.01984		7.85	0.02514
						7.86	0.02937		7.86	0.01986		7.86	0.02465
						7.87	0.02853		7.87	0.01989		7.87	0.02423
						7.88	0.0278		7.88	0.01993		7.88	0.02385
						7.89	0.02718		7.89	0.01998		7.89	0.02352
						7.9	0.02664		7.9	0.02003		7.9	0.02322
						7.91	0.02617		7.91	0.0201		7.91	0.02296
						7.92	0.02577		7.92	0.02017		7.92	0.02274
						7.93	0.02542		7.93	0.02024		7.93	0.02254
						7.94	0.02512		7.94	0.02032		7.94	0.02237
						7.95	0.02486		7.95	0.02041		7.95	0.02222
						7.96	0.02463		7.96	0.02051		7.96	0.0221
						7.97	0.02444		7.97	0.0206		7.97	0.02199
						7.98	0.02428		7.98	0.02071		7.98	0.02191
						7.99	0.02414		7.99	0.02082		7.99	0.02183
						8	0.02403		8	0.02093		8	0.02178
						8.01	0.02394		8.01	0.02105		8.01	0.02174
						8.02	0.02386		8.02	0.02117		8.02	0.02171
						8.03	0.02381		8.03	0.0213		8.03	0.0217
						8.04	0.02377		8.04	0.02144		8.04	0.02169
						8.05	0.02374		8.05	0.02157		8.05	0.0217
						8.06	0.02373		8.06	0.02172		8.06	0.02172
						8.07	0.02373		8.07	0.02186		8.07	0.02175
						8.08	0.02374		8.08	0.02206		8.08	0.02179
						8.09	0.02377		8.09	0.02221		8.09	0.02183
						8.1	0.0238		8.1	0.02242		8.1	0.02189
						8.11	0.02384		8.11	0.02258		8.11	0.02195
						8.12	0.02389		8.12	0.02272		8.12	0.02202
						8.13	0.02396		8.13	0.02289		8.13	0.0221
						8.14	0.02402		8.14	0.02306		8.14	0.02219
						8.15	0.0241		8.15	0.02324		8.15	0.02228
						8.16	0.02418		8.16	0.02343		8.16	0.02238
						8.17	0.02427		8.17	0.02363		8.17	0.02249
						8.18	0.02437		8.18	0.02382		8.18	0.0226
						8.19	0.02447		8.19	0.02403		8.19	0.02272
						8.2	0.02458		8.2	0.02424		8.2	0.0228
						8.21	0.0247		8.21	0.02445		8.21	0.02284
						8.22	0.02482		8.22	0.02467		8.22	0.02298
						8.23	0.02495		8.23	0.02489		8.23	0.02313
						8.24	0.02509		8.24	0.02512		8.24	0.02329
						8.25	0.02523		8.25	0.02535		8.25	0.02345
						8.26	0.02537		8.26	0.02559		8.26	0.02361
						8.27	0.02552		8.27	0.02584		8.27	0.02378
						8.28	0.02567		8.28	0.02609		8.28	0.02396
						8.29	0.02583		8.29	0.02634		8.29	0.02414
						8.3	0.026		8.3	0.0266		8.3	0.02433
						8.31	0.02617		8.31	0.02687		8.31	0.02452
						8.32	0.02635		8.32	0.02707		8.32	0.02473
						8.33	0.02653		8.33	0.02735		8.33	0.02493
						8.34	0.02672		8.34	0.02758		8.34	0.02514
						8.35	0.02692		8.35	0.02788		8.35	0.02536
						8.36	0.02712		8.36	0.02815		8.36	0.02559
						8.37	0.02732		8.37	0.02846		8.37	0.02582
						8.38	0.02753		8.38	0.02878		8.38	0.02606
						8.39	0.02775		8.39	0.02911		8.39	0.0263
						8.4	0.02797		8.4	0.02944		8.4	0.02655
						8.41	0.0282		8.41	0.02978		8.41	0.02681
						8.42	0.02843		8.42	0.03013		8.42	0.02707
						8.43	0.02867		8.43	0.03049		8.43	0.02735
						8.44	0.02892		8.44	0.03085		8.44	0.02762
						8.45	0.02917		8.45	0.03123		8.45	0.02791
						8.46	0.02943		8.46	0.03161		8.46	0.0282
						8.47	0.02961		8.47	0.03201		8.47	0.0285
						8.48	0.02988		8.48	0.03241		8.48	0.02881
						8.49	0.03016		8.49	0.03282		8.49	0.02913
						8.5	0.03045		8.5	0.03325		8.5	0.02946
						8.51	0.03074		8.51	0.03364		8.51	0.02979
						8.52	0.03104		8.52	0.03413		8.52	0.03013
						8.53	0.03135		8.53	0.03454		8.53	0.03048
						8.54	0.03166		8.54	0.03506		8.54	0.03075
						8.55	0.03198		8.55	0.03554		8.55	0.03112
						8.56	0.03231		8.56	0.03604		8.56	0.03151
						8.57	0.03265		8.57	0.03655		8.57	0.0319
						8.58	0.033		8.58	0.03707		8.58	0.0323
						8.59	0.03335		8.59	0.03761		8.59	0.03271
						8.6	0.03371		8.6	0.03822		8.6	0.03313
						8.61	0.03408		8.61	0.03879		8.61	0.03357
						8.62	0.03446		8.62	0.0394		8.62	0.0341
						8.63	0.03485		8.63	0.04005		8.63	0.03456
						8.64	0.03525		8.64	0.04067		8.64	0.03503
						8.65	0.03566		8.65	0.04131		8.65	0.03551
						8.66	0.03608		8.66	0.04205		8.66	0.03601
						8.67	0.03651		8.67	0.04273		8.67	0.03652
						8.68	0.03695		8.68	0.04342		8.68	0.03705
						8.69	0.03731		8.69	0.04414		8.69	0.03759
						8.7	0.03777		8.7	0.04488		8.7	0.03818
						8.71	0.03825		8.71	0.04564		8.71	0.0388
						8.72	0.03865		8.72	0.04643		8.72	0.03941
						8.73	0.03916		8.73	0.04724		8.73	0.04007
						8.74	0.03967		8.74	0.04808		8.74	0.0407
						8.75	0.0402		8.75	0.04894		8.75	0.04133
						8.76	0.04075		8.76	0.04984		8.76	0.04195
						8.77	0.0413		8.77	0.05076		8.77	0.04264
						8.78	0.04188		8.78	0.05172		8.78	0.04334
						8.79	0.04248		8.79	0.0527		8.79	0.04407
						8.8	0.04309		8.8	0.05372		8.8	0.04482
						8.81	0.04371		8.81	0.05478		8.81	0.0456
						8.82	0.04435		8.82	0.05587		8.82	0.0464
						8.83	0.04505		8.83	0.05701		8.83	0.04722
						8.84	0.04573		8.84	0.05818		8.84	0.04807
						8.85	0.04644		8.85	0.0594		8.85	0.04895
						8.86	0.04716		8.86	0.06067		8.86	0.04982
						8.87	0.0479		8.87	0.06198		8.87	0.05071
						8.88	0.04866		8.88	0.06335		8.88	0.05169
						8.89	0.04944		8.89	0.06476		8.89	0.0527
						8.9	0.05025		8.9	0.06624		8.9	0.05374
						8.91	0.05108		8.91	0.06778		8.91	0.05482
						8.92	0.05194		8.92	0.06937		8.92	0.05594
						8.93	0.05283		8.93	0.07104		8.93	0.0571
						8.94	0.05374		8.94	0.07278		8.94	0.0583
						8.95	0.05469		8.95	0.07459		8.95	0.05955
						8.96	0.05566		8.96	0.07648		8.96	0.06085
						8.97	0.05667		8.97	0.07846		8.97	0.06219
						8.98	0.05771		8.98	0.08053		8.98	0.06359
						8.99	0.05879		8.99	0.0827		8.99	0.06504
						9	0.0599		9	0.08497		9	0.06656
						9.01	0.06105		9.01	0.08735		9.01	0.06813
						9.02	0.06225		9.02	0.08984		9.02	0.06978
						9.03	0.06348		9.03	0.09247		9.03	0.07149
						9.04	0.06468		9.04	0.09522		9.04	0.07327
						9.05	0.06601		9.05	0.09813		9.05	0.07514
						9.06	0.06739		9.06	0.10119		9.06	0.07708
						9.07	0.06883		9.07	0.10442		9.07	0.07912
						9.08	0.07032		9.08	0.10782		9.08	0.08125
						9.09	0.07186		9.09	0.11143		9.09	0.08348
						9.1	0.07347		9.1	0.11525		9.1	0.08582
						9.11	0.07515		9.11	0.11929		9.11	0.08828
						9.12	0.07689		9.12	0.12359		9.12	0.09085
						9.13	0.07871		9.13	0.12816		9.13	0.09356
						9.14	0.08061		9.14	0.13302		9.14	0.09641
						9.15	0.08258		9.15	0.13821		9.15	0.09937
						9.16	0.08465		9.16	0.14375		9.16	0.10249
						9.17	0.08681		9.17	0.14969		9.17	0.10584
						9.18	0.08906		9.18	0.15606		9.18	0.10937
						9.19	0.09142		9.19	0.1629		9.19	0.11311
						9.2	0.0939		9.2	0.17026		9.2	0.11707
						9.21	0.09649		9.21	0.17822		9.21	0.12127
						9.22	0.09922		9.22	0.18682		9.22	0.12574
						9.23	0.10208		9.23	0.19616		9.23	0.13049
						9.24	0.10508		9.24	0.20631		9.24	0.13556
						9.25	0.10825		9.25	0.21739		9.25	0.14097
						9.26	0.11159		9.26	0.22952		9.26	0.14676
						9.27	0.11511		9.27	0.24283		9.27	0.15296
						9.28	0.11883		9.28	0.2575		9.28	0.15962
						9.29	0.12276		9.29	0.27374		9.29	0.16678
						9.3	0.12693		9.3	0.29178		9.3	0.1745
						9.31	0.13134		9.31	0.31191		9.31	0.18285
						9.32	0.13604		9.32	0.33448		9.32	0.1919
						9.33	0.14103		9.33	0.35994		9.33	0.20173
						9.34	0.14634		9.34	0.38882		9.34	0.21244
						9.35	0.15201		9.35	0.4218		9.35	0.22414
						9.36	0.15808		9.36	0.4597		9.36	0.23698
						9.37	0.16457		9.37	0.50363		9.37	0.2511
						9.38	0.17155		9.38	0.55499		9.38	0.26669
						9.39	0.17904		9.39	0.61561		9.39	0.28398
						9.4	0.18712		9.4	0.68795		9.4	0.30324
						9.41	0.19585		9.41	0.77537		9.41	0.32479
						9.42	0.20531		9.42	0.8825		9.42	0.34903
						9.43	0.21558		9.43	1.01594		9.43	0.37645
						9.44	0.22677		9.44	1.1853		9.44	0.40766
						9.45	0.23899		9.45	1.40508		9.45	0.44342
						9.46	0.25239		9.46	1.69786		9.46	0.48472
						9.47	0.26713		9.47	2.10045		9.47	0.53279
						9.48	0.28341		9.48	2.67693		9.48	0.58927
						9.49	0.30147		9.49	3.56364		9.49	0.65632
						9.5	0.32158		9.5	5.23245		9.5	0.73687
						9.51	0.34409		9.51	9.71719		9.51	0.8349
						9.52	0.36943		9.52	22.9639		9.52	0.95606
						9.53	0.3981		9.53	51.9828		9.53	1.10843
						9.54	0.43077		9.54	88.7712		9.54	1.30402
						9.55	0.46824		9.55	100		9.55	1.56124
						9.56	0.51157		9.56	84.4812		9.56	1.90941
						9.57	0.56209		9.57	63.8831		9.57	2.39774
						9.58	0.62156		9.58	38.0984		9.58	3.11849
						9.59	0.69235		9.59	18.2685		9.59	4.32
						9.6	0.77764		9.6	8.39249		9.6	7.04685
						9.61	0.88183		9.61	4.70107		9.61	15.184
						9.62	1.01117		9.62	3.29471		9.62	36.4103
						9.63	1.17471		9.63	2.57192		9.63	72.4324
						9.64	1.38605		9.64	2.11664		9.64	100
						9.65	1.66626		9.65	1.81162		9.65	93.0665
						9.66	2.04944		9.66	1.60471		9.66	74.6403
						9.67	2.59426		9.67	1.46685		9.67	50.9395
						9.68	3.42016		9.68	1.3812		9.68	26.9119
						9.69	4.912		9.69	1.3386		9.69	12.2755
						9.7	8.73476		9.7	1.33651		9.7	6.09874
						9.71	20.1253		9.71	1.38508		9.71	3.87502
						9.72	46.3978		9.72	1.53139		9.72	2.89836
						9.73	82.836		9.73	1.88354		9.73	2.32767
						9.74	98.5529		9.74	2.52641		9.74	1.95228
						9.75	84.8899		9.75	3.27693		9.75	1.69731
						9.76	66.1663		9.76	3.78114		9.76	1.52398
						9.77	41.7473		9.77	4.19813		9.77	1.40986
						9.78	20.7868		9.78	4.89923		9.78	1.34202
						9.79	9.51298		9.79	5.58331		9.79	1.31404
						9.8	5.11969		9.8	6.06541		9.8	1.32759
						9.81	3.49594		9.81	7.60546		9.81	1.40677
						9.82	2.70828		9.82	12.8937		9.82	1.62859
						9.83	2.22454		9.83	26.6018		9.83	2.09655
						9.84	1.90322		9.84	48.9404		9.84	2.747
						9.85	1.68595		9.85	64.503		9.85	3.18916
						9.86	1.54069		9.86	61.5825		9.86	3.34966
						9.87	1.44854		9.87	59.633		9.87	3.56114
						9.88	1.39829		9.88	67.66		9.88	3.90968
						9.89	1.38366		9.89	87.6548		9.89	4.38129
						9.9	1.40221		9.9	99.69		9.9	5.24539
						9.91	1.45593		9.91	85.9378		9.91	7.76099
						9.92	1.55376		9.92	67.9376		9.92	15.2852
						9.93	1.71059		9.93	45.7411		9.93	32.6371
						9.94	1.93311		9.94	24.166		9.94	56.9803
						9.95	2.20985		9.95	11.3522		9.95	68.5862
						9.96	2.56589		9.96	5.9566		9.96	63.1508
						9.97	3.09088		9.97	3.91213		9.97	61.9423
						9.98	3.8364		9.98	2.9279		9.98	70.6488
						9.99	4.78916		9.99	2.30951		9.99	90.0854
						10	6.31372		10	1.87605		10	96.4871
						10.01	10.154		10.01	1.55781		10.01	80.6418
						10.02	21.2843		10.02	1.31664		10.02	63.1633
						10.03	46.4844		10.03	1.12915		10.03	41.066
						10.04	80.9848		10.04	0.98028		10.04	21.1674
						10.05	95.9277		10.05	0.85994		10.05	10.0029
						10.06	86.173		10.06	0.76118		10.06	5.45313
						10.07	80.085		10.07	0.67904		10.07	3.6917
						10.08	82.3063		10.08	0.60994		10.08	2.79824
						10.09	96.1572		10.09	0.55121		10.09	2.22162
						10.1	100		10.1	0.50086		10.1	1.81318
						10.11	82.8971		10.11	0.45732		10.11	1.51131
						10.12	65.1379		10.12	0.41942		10.12	1.28131
						10.13	43.0848		10.13	0.3862		10.13	1.1017
						10.14	22.6225		10.14	0.35691		10.14	0.95853
						10.15	10.8629		10.15	0.33094		10.15	0.84242
						10.16	5.97431		10.16	0.30781		10.16	0.74684
						10.17	4.0639		10.17	0.28711		10.17	0.66716
						10.18	3.0945		10.18	0.26851		10.18	0.59997
						10.19	2.46749		10.19	0.25172		10.19	0.54275
						10.2	2.02154		10.2	0.23652		10.2	0.4936
						10.21	1.69054		10.21	0.22271		10.21	0.45103
						10.22	1.43737		10.22	0.21012		10.22	0.41392
						10.23	1.23896		10.23	0.19861		10.23	0.38135
						10.24	1.08031		10.24	0.18807		10.24	0.35259
						10.25	0.95127		10.25	0.17838		10.25	0.32707
						10.26	0.84478		10.26	0.16945		10.26	0.30431
						10.27	0.75579		10.27	0.1612		10.27	0.28392
						10.28	0.6806		10.28	0.15357		10.28	0.26558
						10.29	0.61645		10.29	0.1465		10.29	0.24902
						10.3	0.56126		10.3	0.13993		10.3	0.23401
						10.31	0.51339		10.31	0.13382		10.31	0.22036
						10.32	0.4716		10.32	0.12811		10.32	0.20792
						10.33	0.43487		10.33	0.12279		10.33	0.19653
						10.34	0.40242		10.34	0.11781		10.34	0.18609
						10.35	0.37359		10.35	0.11315		10.35	0.17648
						10.36	0.34786		10.36	0.10877		10.36	0.16763
						10.37	0.3248		10.37	0.10466		10.37	0.15945
						10.38	0.30403		10.38	0.1008		10.38	0.15188
						10.39	0.28527		10.39	0.09716		10.39	0.14486
						10.4	0.26826		10.4	0.09373		10.4	0.13833
						10.41	0.25279		10.41	0.09049		10.41	0.13225
						10.42	0.23867		10.42	0.08743		10.42	0.12658
						10.43	0.22575		10.43	0.08454		10.43	0.12129
						10.44	0.2139		10.44	0.0818		10.44	0.11633
						10.45	0.203		10.45	0.0792		10.45	0.11169
						10.46	0.19295		10.46	0.07674		10.46	0.10733
						10.47	0.18367		10.47	0.0744		10.47	0.10323
						10.48	0.17507		10.48	0.07218		10.48	0.09938
						10.49	0.16709		10.49	0.07007		10.49	0.09575
						10.5	0.15968		10.5	0.06806		10.5	0.09232
						10.51	0.15277		10.51	0.06614		10.51	0.08909
						10.52	0.14634		10.52	0.06436		10.52	0.08604
						10.53	0.14032		10.53	0.06262		10.53	0.08315
						10.54	0.13469		10.54	0.06096		10.54	0.08041
						10.55	0.12942		10.55	0.05937		10.55	0.07781
						10.56	0.12447		10.56	0.05786		10.56	0.07535
						10.57	0.11982		10.57	0.05641		10.57	0.07301
						10.58	0.11545		10.58	0.05503		10.58	0.07079
						10.59	0.11133		10.59	0.0537		10.59	0.06867
						10.6	0.10745		10.6	0.05243		10.6	0.06666
						10.61	0.10378		10.61	0.05122		10.61	0.06474
						10.62	0.10032		10.62	0.05005		10.62	0.06291
						10.63	0.09704		10.63	0.04893		10.63	0.06116
						10.64	0.09394		10.64	0.04786		10.64	0.0595
						10.65	0.091		10.65	0.04683		10.65	0.05791
						10.66	0.08821		10.66	0.04584		10.66	0.05639
						10.67	0.08556		10.67	0.04489		10.67	0.05493
						10.68	0.08305		10.68	0.04393		10.68	0.05354
						10.69	0.08065		10.69	0.04305		10.69	0.0522
						10.7	0.07838		10.7	0.04218		10.7	0.05093
						10.71	0.07621		10.71	0.04132		10.71	0.0497
						10.72	0.07414		10.72	0.04055		10.72	0.04853
						10.73	0.07217		10.73	0.03976		10.73	0.0474
						10.74	0.07029		10.74	0.03891		10.74	0.04632
						10.75	0.0685		10.75	0.03822		10.75	0.04528
						10.76	0.06679		10.76	0.03756		10.76	0.04428
						10.77	0.06515		10.77	0.03692		10.77	0.04332
						10.78	0.06358		10.78	0.0363		10.78	0.0424
						10.79	0.06208		10.79	0.03571		10.79	0.04147
						10.8	0.06064		10.8	0.03514		10.8	0.04057
						10.81	0.05927		10.81	0.03459		10.81	0.03974
						10.82	0.05795		10.82	0.03406		10.82	0.0388
						10.83	0.05668		10.83	0.03354		10.83	0.03804
						10.84	0.05547		10.84	0.03305		10.84	0.03731
						10.85	0.05431		10.85	0.03257		10.85	0.03658
						10.86	0.05319		10.86	0.03211		10.86	0.0359
						10.87	0.05212		10.87	0.03167		10.87	0.03525
						10.88	0.05108		10.88	0.03124		10.88	0.03462
						10.89	0.05008		10.89	0.03083		10.89	0.03401
						10.9	0.04913		10.9	0.03043		10.9	0.03343
						10.91	0.04821		10.91	0.03005		10.91	0.03286
						10.92	0.04729		10.92	0.02968		10.92	0.03232
						10.93	0.04644		10.93	0.02932		10.93	0.03179
						10.94	0.04563		10.94	0.02897		10.94	0.03128
						10.95	0.04483		10.95	0.02864		10.95	0.03079
						10.96	0.04407		10.96	0.02832		10.96	0.03031
						10.97	0.04335		10.97	0.02801		10.97	0.02986
						10.98	0.04265		10.98	0.02772		10.98	0.02941
						10.99	0.04197		10.99	0.02743		10.99	0.02898
						11	0.04132		11	0.02716		11	0.02857
						11.01	0.0407		11.01	0.02689		11.01	0.02817
						11.02	0.0401		11.02	0.02663		11.02	0.02778
						11.03	0.03952		11.03	0.02635		11.03	0.02741
						11.04	0.03896		11.04	0.02607		11.04	0.02705
						11.05	0.03842		11.05	0.02584		11.05	0.0267
						11.06	0.0379		11.06	0.02563		11.06	0.02636
						11.07	0.03739		11.07	0.02542		11.07	0.02604
						11.08	0.03691		11.08	0.02522		11.08	0.02572
						11.09	0.03645		11.09	0.02503		11.09	0.02542
						11.1	0.036		11.1	0.02484		11.1	0.02513
						11.11	0.03556		11.11	0.02467		11.11	0.02484
						11.12	0.03515		11.12	0.0245		11.12	0.02457
						11.13	0.03474		11.13	0.02434		11.13	0.0243
						11.14	0.03436		11.14	0.02419		11.14	0.02405
						11.15	0.03398		11.15	0.02405		11.15	0.0238
						11.16	0.03362		11.16	0.02391		11.16	0.02357
						11.17	0.03328		11.17	0.02378		11.17	0.02334
						11.18	0.03294		11.18	0.02365		11.18	0.02311
						11.19	0.03262		11.19	0.02354		11.19	0.0229
						11.2	0.03231		11.2	0.02342		11.2	0.0227
						11.21	0.03202		11.21	0.02332		11.21	0.0225
						11.22	0.03173		11.22	0.02322		11.22	0.02231
						11.23	0.03146		11.23	0.02313		11.23	0.02213
						11.24	0.03119		11.24	0.02305		11.24	0.02195
						11.25	0.03094		11.25	0.02297		11.25	0.02178
						11.26	0.0307		11.26	0.02289		11.26	0.02162
						11.27	0.03047		11.27	0.02283		11.27	0.02146
						11.28	0.03024		11.28	0.02277		11.28	0.02131
						11.29	0.03003		11.29	0.02271		11.29	0.02117
						11.3	0.02983		11.3	0.02266		11.3	0.02103
						11.31	0.02963		11.31	0.0227		11.31	0.0209
						11.32	0.02945		11.32	0.02267		11.32	0.02078
						11.33	0.02927		11.33	0.02264		11.33	0.02066
						11.34	0.0291		11.34	0.02261		11.34	0.02055
						11.35	0.02894		11.35	0.02259		11.35	0.02044
						11.36	0.02879		11.36	0.02258		11.36	0.02034
						11.37	0.02865		11.37	0.02257		11.37	0.02024
						11.38	0.02851		11.38	0.02257		11.38	0.02015
						11.39	0.02838		11.39	0.02258		11.39	0.02007
						11.4	0.02826		11.4	0.02259		11.4	0.01999
						11.41	0.02815		11.41	0.0226		11.41	0.01992
						11.42	0.02805		11.42	0.02262		11.42	0.01985
						11.43	0.02795		11.43	0.02265		11.43	0.01978
						11.44	0.02786		11.44	0.02268		11.44	0.01972
						11.45	0.02778		11.45	0.02272		11.45	0.01967
						11.46	0.0277		11.46	0.02277		11.46	0.01962
						11.47	0.02763		11.47	0.02282		11.47	0.01962
						11.48	0.02757		11.48	0.02288		11.48	0.01958
						11.49	0.02751		11.49	0.02294		11.49	0.01959
						11.5	0.02746		11.5	0.02301		11.5	0.01956
						11.51	0.02742		11.51	0.02313		11.51	0.01954
						11.52	0.02739		11.52	0.02325		11.52	0.01953
						11.53	0.02736		11.53	0.02334		11.53	0.01951
						11.54	0.02734		11.54	0.02344		11.54	0.01951
						11.55	0.02732		11.55	0.02354		11.55	0.0195
						11.56	0.02731		11.56	0.02365		11.56	0.01951
						11.57	0.02731		11.57	0.02376		11.57	0.01951
						11.58	0.02732		11.58	0.02388		11.58	0.01953
						11.59	0.02733		11.59	0.02401		11.59	0.01955
						11.6	0.02735		11.6	0.02415		11.6	0.01957
						11.61	0.02737		11.61	0.02429		11.61	0.0196
						11.62	0.0274		11.62	0.02444		11.62	0.01963
						11.63	0.02744		11.63	0.0246		11.63	0.01967
						11.64	0.02748		11.64	0.02477		11.64	0.01976
						11.65	0.02753		11.65	0.02494		11.65	0.01981
						11.66	0.02759		11.66	0.02516		11.66	0.01987
						11.67	0.02766		11.67	0.02535		11.67	0.01993
						11.68	0.02773		11.68	0.02555		11.68	0.01999
						11.69	0.02781		11.69	0.02576		11.69	0.02006
						11.7	0.02789		11.7	0.02597		11.7	0.02014
						11.71	0.02798		11.71	0.0262		11.71	0.02023
						11.72	0.02808		11.72	0.02644		11.72	0.02031
						11.73	0.02819		11.73	0.02668		11.73	0.02041
						11.74	0.02831		11.74	0.02694		11.74	0.02051
						11.75	0.02843		11.75	0.0272		11.75	0.02062
						11.76	0.02856		11.76	0.02748		11.76	0.02073
						11.77	0.02869		11.77	0.02777		11.77	0.02085
						11.78	0.02884		11.78	0.02807		11.78	0.02098
						11.79	0.02899		11.79	0.02838		11.79	0.02111
						11.8	0.02915		11.8	0.0287		11.8	0.02125
						11.81	0.02932		11.81	0.02904		11.81	0.0214
						11.82	0.02949		11.82	0.02942		11.82	0.02156
						11.83	0.02968		11.83	0.02978		11.83	0.02172
						11.84	0.02987		11.84	0.03016		11.84	0.02189
						11.85	0.03007		11.85	0.03055		11.85	0.02207
						11.86	0.03029		11.86	0.03096		11.86	0.02225
						11.87	0.03051		11.87	0.03138		11.87	0.02245
						11.88	0.03074		11.88	0.03182		11.88	0.02265
						11.89	0.03097		11.89	0.03228		11.89	0.02286
						11.9	0.03122		11.9	0.03275		11.9	0.02308
						11.91	0.03148		11.91	0.03325		11.91	0.02331
						11.92	0.03175		11.92	0.03376		11.92	0.02355
						11.93	0.03203		11.93	0.03429		11.93	0.0238
						11.94	0.03233		11.94	0.03484		11.94	0.02406
						11.95	0.03263		11.95	0.03542		11.95	0.02433
						11.96	0.03294		11.96	0.03602		11.96	0.02461
						11.97	0.03327		11.97	0.03664		11.97	0.02491
						11.98	0.03361		11.98	0.03729		11.98	0.02521
						11.99	0.03396		11.99	0.03797		11.99	0.02553
						12	0.03433		12	0.03867		12	0.02586
						12.01	0.0347		12.01	0.0394		12.01	0.02621
						12.02	0.0351		12.02	0.04017		12.02	0.02656
						12.03	0.0355		12.03	0.04096		12.03	0.02694
						12.04	0.03593		12.04	0.0418		12.04	0.02733
						12.05	0.03636		12.05	0.04266		12.05	0.02773
						12.06	0.03682		12.06	0.04357		12.06	0.02815
						12.07	0.03729		12.07	0.04451		12.07	0.02859
						12.08	0.03778		12.08	0.0455		12.08	0.02904
						12.09	0.03828		12.09	0.04653		12.09	0.02952
						12.1	0.03881		12.1	0.04761		12.1	0.03001
						12.11	0.03935		12.11	0.04875		12.11	0.03053
						12.12	0.03992		12.12	0.04993		12.12	0.03106
						12.13	0.0405		12.13	0.05117		12.13	0.03162
						12.14	0.04111		12.14	0.05247		12.14	0.0322
						12.15	0.04174		12.15	0.05384		12.15	0.03281
						12.16	0.04239		12.16	0.05528		12.16	0.03344
						12.17	0.04307		12.17	0.05678		12.17	0.03411
						12.18	0.04378		12.18	0.05837		12.18	0.0348
						12.19	0.04451		12.19	0.06004		12.19	0.03552
						12.2	0.04527		12.2	0.0618		12.2	0.03627
						12.21	0.04606		12.21	0.06366		12.21	0.03706
						12.22	0.04688		12.22	0.06562		12.22	0.03789
						12.23	0.04773		12.23	0.06769		12.23	0.03875
						12.24	0.04862		12.24	0.06988		12.24	0.03966
						12.25	0.04954		12.25	0.07219		12.25	0.0406
						12.26	0.0505		12.26	0.07465		12.26	0.0416
						12.27	0.05151		12.27	0.07726		12.27	0.04264
						12.28	0.05255		12.28	0.08003		12.28	0.04373
						12.29	0.05363		12.29	0.08299		12.29	0.04488
						12.3	0.05477		12.3	0.08613		12.3	0.04609
						12.31	0.05595		12.31	0.08949		12.31	0.04736
						12.32	0.05718		12.32	0.09307		12.32	0.0487
						12.33	0.05847		12.33	0.09692		12.33	0.05011
						12.34	0.05981		12.34	0.10103		12.34	0.0516
						12.35	0.06121		12.35	0.10546		12.35	0.05317
						12.36	0.06268		12.36	0.11022		12.36	0.05483
						12.37	0.06422		12.37	0.11536		12.37	0.05659
						12.38	0.06583		12.38	0.12092		12.38	0.05845
						12.39	0.06752		12.39	0.12693		12.39	0.06043
						12.4	0.06929		12.4	0.13347		12.4	0.06252
						12.41	0.07114		12.41	0.14059		12.41	0.06475
						12.42	0.07309		12.42	0.14836		12.42	0.06712
						12.43	0.07514		12.43	0.15687		12.43	0.06964
						12.44	0.0773		12.44	0.16621		12.44	0.07234
						12.45	0.07956		12.45	0.17652		12.45	0.07522
						12.46	0.08195		12.46	0.18792		12.46	0.07831
						12.47	0.08447		12.47	0.20058		12.47	0.08162
						12.48	0.08714		12.48	0.21471		12.48	0.08518
						12.49	0.08995		12.49	0.23054		12.49	0.089
						12.5	0.09293		12.5	0.24838		12.5	0.09313
						12.51	0.09608		12.51	0.26858		12.51	0.0976
						12.52	0.09942		12.52	0.29161		12.52	0.10243
						12.53	0.10297		12.53	0.31804		12.53	0.10769
						12.54	0.10674		12.54	0.3486		12.54	0.1134
						12.55	0.11076		12.55	0.38423		12.55	0.11965
						12.56	0.11504		12.56	0.42618		12.56	0.12649
						12.57	0.11961		12.57	0.4761		12.57	0.134
						12.58	0.1245		12.58	0.53623		12.58	0.14228
						12.59	0.12974		12.59	0.60971		12.59	0.15144
						12.6	0.13536		12.6	0.701		12.6	0.16162
						12.61	0.1414		12.61	0.81664		12.61	0.17298
						12.62	0.14791		12.62	0.9666		12.62	0.1857
						12.63	0.15494		12.63	1.16665		12.63	0.20004
						12.64	0.16254		12.64	1.44325		12.64	0.21628
						12.65	0.17078		12.65	1.84793		12.65	0.2348
						12.66	0.17974		12.66	2.5296		12.66	0.25606
						12.67	0.18951		12.67	4.06969		12.67	0.28064
						12.68	0.20019		12.68	8.24029		12.68	0.30933
						12.69	0.2119		12.69	17.6706		12.69	0.34312
						12.7	0.22478		12.7	31.3638		12.7	0.38337
						12.71	0.239		12.71	38.4003		12.71	0.43192
						12.72	0.25476		12.72	33.0226		12.72	0.49135
						12.73	0.27229		12.73	28.1326		12.73	0.56535
						12.74	0.2919		12.74	26.0805		12.74	0.65945
						12.75	0.31391		12.75	23.404		12.75	0.78197
						12.76	0.33878		12.76	26.25		12.76	0.94644
						12.77	0.36702		12.77	35.3777		12.77	1.17624
						12.78	0.39931		12.78	38.2608		12.78	1.52209
						12.79	0.43649		12.79	30.8265		12.79	2.15432
						12.8	0.47964		12.8	25.5347		12.8	3.71508
						12.81	0.53018		12.81	21.6636		12.81	7.79451
						12.82	0.58997		12.82	14.1977		12.82	15.8413
						12.83	0.66151		12.83	7.49983		12.83	24.9881
						12.84	0.74827		12.84	3.86357		12.84	26.3104
						12.85	0.85509		12.85	2.37098		12.85	21.8368
						12.86	0.989		12.86	1.7449		12.86	19.6951
						12.87	1.16049		12.87	1.40392		12.87	18.5337
						12.88	1.38581		12.88	1.1817		12.88	18.6048
						12.89	1.69134		12.89	1.02829		12.89	24.7948
						12.9	2.12368		12.9	0.92122		12.9	33.7341
						12.91	2.78954		12.91	0.84777		12.91	32.9657
						12.92	4.06602		12.92	0.80055		12.92	25.8876
						12.93	7.33975		12.93	0.77532		12.93	22.2624
						12.94	15.7763		12.94	0.77023		12.94	18.0275
						12.95	31.5856		12.95	0.78532		12.95	10.9937
						12.96	47.6153		12.96	0.82257		12.96	5.60594
						12.97	47.0952		12.97	0.88622		12.97	2.94297
						12.98	37.9991		12.98	0.98394		12.98	1.88367
						12.99	34.4946		12.99	1.12869		12.99	1.41522
						13	31.4667		13	1.34265		13	1.14476
						13.01	29.5211		13.01	1.66701		13.01	0.96448
						13.02	37.3475		13.02	2.20376		13.02	0.8389
						13.03	49.4224		13.03	3.33316		13.03	0.75061
						13.04	47.3505		13.04	6.41023		13.04	0.68951
						13.05	37.0478		13.05	14.263		13.05	0.64963
						13.06	32.0391		13.06	28.2417		13.06	0.62758
						13.07	26.0133		13.07	40.6887		13.07	0.62179
						13.08	15.9174		13.08	37.9859		13.08	0.63222
						13.09	8.19011		13.09	29.855		13.09	0.66036
						13.1	4.36546		13.1	26.2965		13.1	0.70956
						13.11	2.83485		13.11	20.6614		13.11	0.78583
						13.12	2.15173		13.12	12.0636		13.12	0.89938
						13.13	1.75498		13.13	5.91839		13.13	1.0677
						13.14	1.49003		13.14	3.0188		13.14	1.32333
						13.15	1.30557		13.15	1.88461		13.15	1.74696
						13.16	1.17636		13.16	1.37238		13.16	2.63881
						13.17	1.08782		13.17	1.06862		13.17	5.06346
						13.18	1.03133		13.18	0.8612		13.18	11.2315
						13.19	1.00204		13.19	0.71129		13.19	22.1843
						13.2	0.99783		13.2	0.59909		13.2	31.9038
						13.21	1.01887		13.21	0.51278		13.21	29.7135
						13.22	1.06764		13.22	0.44481		13.22	23.2796
						13.23	1.14945		13.23	0.39026		13.23	20.5713
						13.24	1.27363		13.24	0.34581		13.24	16.3772
						13.25	1.45579		13.25	0.30897		13.25	9.66441
						13.26	1.72232		13.26	0.27809		13.26	4.766
						13.27	2.12047		13.27	0.25195		13.27	2.42478
						13.28	2.75579		13.28	0.22956		13.28	1.50553
						13.29	3.98948		13.29	0.21023		13.29	1.09347
						13.3	7.18527		13.3	0.19345		13.3	0.85078
						13.31	15.7189		13.31	0.17873		13.31	0.68546
						13.32	32.6717		13.32	0.16575		13.32	0.56609
						13.33	51.8939		13.33	0.15426		13.33	0.4768
						13.34	53.681		13.34	0.14401		13.34	0.40813
						13.35	42.0714		13.35	0.13482		13.35	0.35411
						13.36	36.0215		13.36	0.12656		13.36	0.31073
						13.37	30.9423		13.37	0.11909		13.37	0.27534
						13.38	19.8697		13.38	0.11235		13.38	0.24604
						13.39	10.16		13.39	0.1062		13.39	0.2215
						13.4	5.0011		13.4	0.10057		13.4	0.20073
						13.41	2.91444		13.41	0.09543		13.41	0.18293
						13.42	2.04175		13.42	0.09071		13.42	0.16756
						13.43	1.56371		13.43	0.08642		13.43	0.15419
						13.44	1.24758		13.44	0.0824		13.44	0.14255
						13.45	1.0224		13.45	0.07869		13.45	0.13223
						13.46	0.85559		13.46	0.07524		13.46	0.12307
						13.47	0.72831		13.47	0.07204		13.47	0.11494
						13.48	0.62881		13.48	0.06906		13.48	0.10762
						13.49	0.54942		13.49	0.06629		13.49	0.10105
						13.5	0.48502		13.5	0.06369		13.5	0.0951
						13.51	0.43192		13.51	0.06127		13.51	0.08971
						13.52	0.38761		13.52	0.05905		13.52	0.0848
						13.53	0.3502		13.53	0.05692		13.53	0.08037
						13.54	0.31827		13.54	0.05492		13.54	0.07627
						13.55	0.29083		13.55	0.05303		13.55	0.0725
						13.56	0.267		13.56	0.05129		13.56	0.06906
						13.57	0.24617		13.57	0.04969		13.57	0.06586
						13.58	0.22787		13.58	0.04812		13.58	0.06289
						13.59	0.21166		13.59	0.04663		13.59	0.06015
						13.6	0.19723		13.6	0.04526		13.6	0.05759
						13.61	0.18434		13.61	0.04393		13.61	0.05522
						13.62	0.17275		13.62	0.04267		13.62	0.053
						13.63	0.1623		13.63	0.04153		13.63	0.05093
						13.64	0.15284		13.64	0.0404		13.64	0.049
						13.65	0.14424		13.65	0.03933		13.65	0.04718
						13.66	0.13639		13.66	0.03831		13.66	0.0455
						13.67	0.12922		13.67	0.03737		13.67	0.04392
						13.68	0.12264		13.68	0.03646		13.68	0.04242
						13.69	0.11658		13.69	0.03559		13.69	0.041
						13.7	0.111		13.7	0.03477		13.7	0.03968
						13.71	0.10583		13.71	0.03402		13.71	0.03843
						13.72	0.10105		13.72	0.03328		13.72	0.03724
						13.73	0.0966		13.73	0.03258		13.73	0.03612
						13.74	0.09246		13.74	0.03193		13.74	0.03506
						13.75	0.0886		13.75	0.03131		13.75	0.03405
						13.76	0.085		13.76	0.03072		13.76	0.0331
						13.77	0.08162		13.77	0.03016		13.77	0.0322
						13.78	0.07846		13.78	0.02964		13.78	0.03135
						13.79	0.0755		13.79	0.0291		13.79	0.03054
						13.8	0.07271		13.8	0.02864		13.8	0.02977
						13.81	0.07012		13.81	0.02822		13.81	0.02905
						13.82	0.06767		13.82	0.02783		13.82	0.02836
						13.83	0.06533		13.83	0.02742		13.83	0.02771
						13.84	0.06313		13.84	0.0271		13.84	0.02709
						13.85	0.06107		13.85	0.02677		13.85	0.02654
						13.86	0.05913		13.86	0.02651		13.86	0.02599
						13.87	0.05726		13.87	0.02621		13.87	0.02547
						13.88	0.05549		13.88	0.02604		13.88	0.02502
						13.89	0.05382		13.89	0.02591		13.89	0.02461
						13.9	0.05222		13.9	0.02582		13.9	0.02418
						13.91	0.0507		13.91	0.02579		13.91	0.02378
						13.92	0.04927		13.92	0.02582		13.92	0.02335
						13.93	0.04789		13.93	0.02592		13.93	0.02301
						13.94	0.04658		13.94	0.0261		13.94	0.02269
						13.95	0.04533		13.95	0.02637		13.95	0.0224
						13.96	0.04414		13.96	0.02675		13.96	0.0221
						13.97	0.043		13.97	0.02728		13.97	0.02187
						13.98	0.04192		13.98	0.02798		13.98	0.02164
						13.99	0.04088		13.99	0.02891		13.99	0.02147
						14	0.03994		14	0.03014		14	0.02135
						14.01	0.03899		14.01	0.03178		14.01	0.02126
						14.02	0.03808		14.02	0.03401		14.02	0.02122
						14.03	0.03721		14.03	0.03709		14.03	0.02123
						14.04	0.03643		14.04	0.04155		14.04	0.02128
						14.05	0.03564		14.05	0.04873		14.05	0.02135
						14.06	0.03488		14.06	0.06354		14.06	0.02154
						14.07	0.03416		14.07	0.10078		14.07	0.02182
						14.08	0.03348		14.08	0.18387		14.08	0.0222
						14.09	0.03282		14.09	0.3098		14.09	0.02269
						14.1	0.0322		14.1	0.39034		14.1	0.02338
						14.11	0.03161		14.11	0.36199		14.11	0.02422
						14.12	0.03104		14.12	0.37426		14.12	0.0253
						14.13	0.03052		14.13	0.51464		14.13	0.02671
						14.14	0.03002		14.14	0.68703		14.14	0.02855
						14.15	0.02955		14.15	0.70046		14.15	0.03099
						14.16	0.02912		14.16	0.5339		14.16	0.03431
						14.17	0.02872		14.17	0.42122		14.17	0.03896
						14.18	0.02836		14.18	0.38788		14.18	0.04576
						14.19	0.02804		14.19	0.29946		14.19	0.05697
						14.2	0.02776		14.2	0.18108		14.2	0.0809
						14.21	0.02754		14.21	0.10315		14.21	0.14308
						14.22	0.02736		14.22	0.06785		14.22	0.28492
						14.23	0.02726		14.23	0.05406		14.23	0.50318
						14.24	0.02724		14.24	0.04801		14.24	0.64237
						14.25	0.02731		14.25	0.04504		14.25	0.56774
						14.26	0.02751		14.26	0.04397		14.26	0.51239
						14.27	0.02787		14.27	0.04451		14.27	0.60873
						14.28	0.02845		14.28	0.04691		14.28	0.72148
						14.29	0.02933		14.29	0.0525		14.29	0.68412
						14.3	0.03065		14.3	0.06678		14.3	0.50074
						14.31	0.03262		14.31	0.10459		14.31	0.37475
						14.32	0.03565		14.32	0.18312		14.32	0.33806
						14.33	0.0407		14.33	0.28428		14.33	0.26857
						14.34	0.05124		14.34	0.31585		14.34	0.16609
						14.35	0.07923		14.35	0.26321		14.35	0.09433
						14.36	0.14963		14.36	0.23498		14.36	0.06002
						14.37	0.27589		14.37	0.24687		14.37	0.04586
						14.38	0.39317		14.38	0.26346		14.38	0.03913
						14.39	0.36984		14.39	0.34648		14.39	0.03527
						14.4	0.28479		14.4	0.54198		14.4	0.03293
						14.41	0.2541		14.41	0.71205		14.41	0.03171
						14.42	0.23164		14.42	0.63747		14.42	0.03156
						14.43	0.16064		14.43	0.49669		14.43	0.03287
						14.44	0.09286		14.44	0.45763		14.44	0.03735
						14.45	0.05511		14.45	0.4148		14.45	0.05057
						14.46	0.03932		14.46	0.2957		14.46	0.08125
						14.47	0.03265		14.47	0.201		14.47	0.12787
						14.48	0.02894		14.48	0.18053		14.48	0.15554
						14.49	0.02648		14.49	0.24411		14.49	0.1357
						14.5	0.02475		14.5	0.39844		14.5	0.11515
						14.51	0.0235		14.51	0.61661		14.51	0.11618
						14.52	0.02257		14.52	0.83754		14.52	0.11881
						14.53	0.02189		14.53	1.0021		14.53	0.13262
						14.54	0.0213		14.54	0.9224		14.54	0.18936
						14.55	0.021		14.55	0.74935		14.55	0.26627
						14.56	0.02081		14.56	0.66783		14.56	0.27092
						14.57	0.02081		14.57	0.61925		14.57	0.21478
						14.58	0.0211		14.58	0.54212		14.58	0.18848
						14.59	0.02216		14.59	0.50651		14.59	0.18418
						14.6	0.02508		14.6	0.43678		14.6	0.15135
						14.61	0.03091		14.61	0.33532		14.61	0.11569
						14.62	0.03752		14.62	0.29289		14.62	0.11388
						14.63	0.03824		14.63	0.28737		14.63	0.16908
						14.64	0.0343		14.64	0.25685		14.64	0.29406
						14.65	0.03269		14.65	0.24766		14.65	0.43897
						14.66	0.03295		14.66	0.34696		14.66	0.46069
						14.67	0.03147		14.67	0.64927		14.67	0.40034
						14.68	0.03055		14.68	1.15641		14.68	0.4296
						14.69	0.03241		14.69	1.54263		14.69	0.55342
						14.7	0.03526		14.7	1.38977		14.7	0.64465
						14.71	0.03597		14.71	1.07146		14.71	0.62354
						14.72	0.03679		14.72	0.96559		14.72	0.62746
						14.73	0.04006		14.73	0.86777		14.73	0.79355
						14.74	0.04507		14.74	0.59283		14.74	0.91827
						14.75	0.05222		14.75	0.33567		14.75	0.74779
						14.76	0.06775		14.76	0.19618		14.76	0.54339
						14.77	0.10873		14.77	0.14361		14.77	0.4719
						14.78	0.20797		14.78	0.13249		14.78	0.40921
						14.79	0.38343		14.79	0.15093		14.79	0.29067
						14.8	0.55717		14.8	0.22288		14.8	0.22112
						14.81	0.58265		14.81	0.38739		14.81	0.26166
						14.82	0.55958		14.82	0.61999		14.82	0.40971
						14.83	0.57321		14.83	0.73478		14.83	0.55528
						14.84	0.59223		14.84	0.66916		14.84	0.51948
						14.85	0.55842		14.85	0.70474		14.85	0.39995
						14.86	0.44411		14.86	0.95038		14.86	0.35213
						14.87	0.31233		14.87	1.16001		14.87	0.32723
						14.88	0.2426		14.88	1.02196		14.88	0.23829
						14.89	0.20205		14.89	0.73887		14.89	0.14286
						14.9	0.14155		14.9	0.6275		14.9	0.08639
						14.91	0.08966		14.91	0.63681		14.91	0.06334
						14.92	0.06147		14.92	0.61452		14.92	0.05703
						14.93	0.04899		14.93	0.63903		14.93	0.06006
						14.94	0.04397		14.94	0.66147		14.94	0.07743
						14.95	0.04628		14.95	0.53512		14.95	0.12941
						14.96	0.06077		14.96	0.40993		14.96	0.24127
						14.97	0.0903		14.97	0.38149		14.97	0.39113
						14.98	0.12014		14.98	0.35365		14.98	0.45427
						14.99	0.11923		14.99	0.28174		14.99	0.38151
						15	0.09774		15	0.26298		15	0.3109
						15.01	0.08702		15.01	0.31735		15.01	0.2987
						15.02	0.08383		15.02	0.34395		15.02	0.26342
						15.03	0.07058		15.03	0.27568		15.03	0.17931
						15.04	0.05381		15.04	0.21681		15.04	0.10644
						15.05	0.0443		15.05	0.20469		15.05	0.07008
						15.06	0.04272		15.06	0.17657		15.06	0.05679
						15.07	0.04674		15.07	0.11708		15.07	0.05154
						15.08	0.05678		15.08	0.06965		15.08	0.05175
						15.09	0.08111		15.09	0.045		15.09	0.05234
						15.1	0.14345		15.1	0.03418		15.1	0.04876
						15.11	0.27505		15.11	0.02879		15.11	0.048
						15.12	0.45805		15.12	0.02534		15.12	0.05456
						15.13	0.5553		15.13	0.02282		15.13	0.072
						15.14	0.50063		15.14	0.02088		15.14	0.11995
						15.15	0.46928		15.15	0.01933		15.15	0.22939
						15.16	0.55609		15.16	0.01806		15.16	0.38383
						15.17	0.62074		15.17	0.017		15.17	0.44736
						15.18	0.5082		15.18	0.01607		15.18	0.35545
						15.19	0.34619		15.19	0.0153		15.19	0.27831
						15.2	0.27569		15.2	0.01463		15.2	0.26862
						15.21	0.26265		15.21	0.01405		15.21	0.23174
						15.22	0.23211		15.22	0.01352		15.22	0.14651
						15.23	0.21412		15.23	0.01302		15.23	0.07862
						15.24	0.2079		15.24	0.01261		15.24	0.04406
						15.25	0.16901		15.25	0.01225		15.25	0.02978
						15.26	0.13093		15.26	0.01193		15.26	0.02331
						15.27	0.12196		15.27	0.01161		15.27	0.01952
						15.28	0.1198		15.28	0.01135		15.28	0.01692
						15.29	0.10991		15.29	0.01111		15.29	0.01502
						15.3	0.12502		15.3	0.0109		15.3	0.01358
						15.31	0.17631		15.31	0.0107		15.31	0.01245
						15.32	0.2153		15.32	0.01053		15.32	0.0115
						15.33	0.18337		15.33	0.01037		15.33	0.01077
						15.34	0.1398		15.34	0.01023		15.34	0.01017
						15.35	0.12901		15.35	0.0101		15.35	0.00966
						15.36	0.12051		15.36	0.00999		15.36	0.0092
						15.37	0.08558		15.37	0.00989		15.37	0.00883
						15.38	0.05122		15.38	0.0098		15.38	0.00847
						15.39	0.03157		15.39	0.00972		15.39	0.0082
						15.4	0.02293		15.4	0.00966		15.4	0.00795
						15.41	0.01906		15.41	0.0096		15.41	0.00772
						15.42	0.01681		15.42	0.00956		15.42	0.00753
						15.43	0.01526		15.43	0.0095		15.43	0.00736
						15.44	0.01409		15.44	0.00948		15.44	0.00722
						15.45	0.01318		15.45	0.00947		15.45	0.00709
						15.46	0.01245		15.46	0.00945		15.46	0.00697
						15.47	0.01181		15.47	0.00947		15.47	0.00686
						15.48	0.01131		15.48	0.00949		15.48	0.00677
						15.49	0.01088		15.49	0.00956		15.49	0.00669
						15.5	0.01051		15.5	0.00954		15.5	0.00662
						15.51	0.01017		15.51	0.00961		15.51	0.00659
						15.52	0.00989		15.52	0.00969		15.52	0.00654
						15.53	0.00964		15.53	0.00978		15.53	0.0065
						15.54	0.00942		15.54	0.00986		15.54	0.00646
						15.55	0.00922		15.55	0.01		15.55	0.00643
						15.56	0.00903		15.56	0.01016		15.56	0.00645
						15.57	0.00887		15.57	0.01035		15.57	0.00642
						15.58	0.00872		15.58	0.01056		15.58	0.00641
						15.59	0.00858		15.59	0.01082		15.59	0.00642
						15.6	0.00845		15.6	0.01109		15.6	0.00643
						15.61	0.00834		15.61	0.01143		15.61	0.00644
						15.62	0.00823		15.62	0.01185		15.62	0.00647
						15.63	0.00813		15.63	0.01225		15.63	0.0065
						15.64	0.00804		15.64	0.01278		15.64	0.00655
						15.65	0.00795		15.65	0.0135		15.65	0.00658
						15.66	0.00787		15.66	0.01434		15.66	0.00665
						15.67	0.0078		15.67	0.01543		15.67	0.00673
						15.68	0.00773		15.68	0.01683		15.68	0.00683
						15.69	0.00767		15.69	0.01862		15.69	0.00693
						15.7	0.00761		15.7	0.02106		15.7	0.00706
						15.71	0.00756		15.71	0.02445		15.71	0.00721
						15.72	0.00751		15.72	0.02945		15.72	0.00739
						15.73	0.00746		15.73	0.03779		15.73	0.00759
						15.74	0.00742		15.74	0.05593		15.74	0.00783
						15.75	0.00738		15.75	0.10281		15.75	0.00807
						15.76	0.00734		15.76	0.20818		15.76	0.00835
						15.77	0.00731		15.77	0.36909		15.77	0.0087
						15.78	0.00728		15.78	0.46823		15.78	0.00916
						15.79	0.00726		15.79	0.39013		15.79	0.0097
						15.8	0.00724		15.8	0.29241		15.8	0.0104
						15.81	0.00722		15.81	0.27477		15.81	0.01119
						15.82	0.00721		15.82	0.26443		15.82	0.01222
						15.83	0.0072		15.83	0.18731		15.83	0.01357
						15.84	0.0072		15.84	0.10696		15.84	0.01518
						15.85	0.0072		15.85	0.06052		15.85	0.01742
						15.86	0.0072		15.86	0.04078		15.86	0.02049
						15.87	0.00722		15.87	0.03289		15.87	0.02485
						15.88	0.0073		15.88	0.02915		15.88	0.03144
						15.89	0.00728		15.89	0.02712		15.89	0.04331
						15.9	0.00727		15.9	0.02612		15.9	0.07114
						15.91	0.00726		15.91	0.02581		15.91	0.14255
						15.92	0.00731		15.92	0.02607		15.92	0.28982
						15.93	0.00736		15.93	0.02679		15.93	0.48164
						15.94	0.00742		15.94	0.02807		15.94	0.54084
						15.95	0.00752		15.95	0.02992		15.95	0.41609
						15.96	0.00762		15.96	0.03234		15.96	0.32253
						15.97	0.00776		15.97	0.03564		15.97	0.3192
						15.98	0.00795		15.98	0.03994		15.98	0.28959
						15.99	0.00819		15.99	0.04587		15.99	0.18889
						16	0.00849		16	0.05398		16	0.10137
						16.01	0.00891		16.01	0.06537		16.01	0.05471
						16.02	0.00947		16.02	0.08233		16.02	0.03522
						16.03	0.01027		16.03	0.11112		16.03	0.02668
						16.04	0.01147		16.04	0.17406		16.04	0.02202
						16.05	0.01359		16.05	0.33594		16.05	0.01901
						16.06	0.01848		16.06	0.69541		16.06	0.01694
						16.07	0.03098		16.07	1.23569		16.07	0.01549
						16.08	0.05702		16.08	1.55358		16.08	0.01449
						16.09	0.09178		16.09	1.27803		16.09	0.01377
						16.1	0.10416		16.1	0.94814		16.1	0.01335
						16.11	0.08212		16.11	0.8934		16.11	0.01316
						16.12	0.06427		16.12	0.87719		16.12	0.01316
						16.13	0.06339		16.13	0.63118		16.13	0.01336
						16.14	0.0596		16.14	0.36046		16.14	0.01381
						16.15	0.04203		16.15	0.20241		16.15	0.01453
						16.16	0.02577		16.16	0.13987		16.16	0.01561
						16.17	0.01677		16.17	0.1252		16.17	0.0172
						16.18	0.01306		16.18	0.13129		16.18	0.01956
						16.19	0.01155		16.19	0.14644		16.19	0.02355
						16.2	0.0108		16.2	0.18666		16.2	0.03218
						16.21	0.01038		16.21	0.30741		16.21	0.05401
						16.22	0.01017		16.22	0.54751		16.22	0.10243
						16.23	0.01001		16.23	0.81037		16.23	0.17605
						16.24	0.01002		16.24	0.81353		16.24	0.22183
						16.25	0.01014		16.25	0.61812		16.25	0.18647
						16.26	0.01038		16.26	0.5282		16.26	0.1412
						16.27	0.01073		16.27	0.57505		16.27	0.13391
						16.28	0.01117		16.28	0.60997		16.28	0.13553
						16.29	0.01173		16.29	0.67446		16.29	0.10626
						16.3	0.01251		16.3	0.87405		16.3	0.07255
						16.31	0.01354		16.31	0.99107		16.31	0.05768
						16.32	0.01491		16.32	0.79787		16.32	0.06692
						16.33	0.01677		16.33	0.59635		16.33	0.10256
						16.34	0.01945		16.34	0.56503		16.34	0.15562
						16.35	0.02362		16.35	0.56513		16.35	0.18246
						16.36	0.03164		16.36	0.43761		16.36	0.16476
						16.37	0.05128		16.37	0.31586		16.37	0.17059
						16.38	0.09826		16.38	0.3226		16.38	0.23621
						16.39	0.18177		16.39	0.48356		16.39	0.31888
						16.4	0.26286		16.4	0.70182		16.4	0.3188
						16.41	0.25048		16.41	0.71553		16.41	0.24449
						16.42	0.18555		16.42	0.53221		16.42	0.20255
						16.43	0.15897		16.43	0.42307		16.43	0.22177
						16.44	0.16606		16.44	0.42706		16.44	0.27264
						16.45	0.14495		16.45	0.38424		16.45	0.37484
						16.46	0.09986		16.46	0.25184		16.46	0.57866
						16.47	0.07097		16.47	0.13972		16.47	0.75798
						16.48	0.07153		16.48	0.07981		16.48	0.67201
						16.49	0.10731		16.49	0.05394		16.49	0.49265
						16.5	0.17821		16.5	0.04187		16.5	0.4378
						16.51	0.24524		16.51	0.03471		16.51	0.4589
						16.52	0.23589		16.52	0.02973		16.52	0.39017
						16.53	0.2034		16.53	0.02604		16.53	0.28538
						16.54	0.23679		16.54	0.0232		16.54	0.27336
						16.55	0.33181		16.55	0.02095		16.55	0.4088
						16.56	0.38208		16.56	0.01913		16.56	0.65205
						16.57	0.30874		16.57	0.01764		16.57	0.77778
						16.58	0.21323		16.58	0.01631		16.58	0.62258
						16.59	0.17959		16.59	0.01525		16.59	0.45834
						16.6	0.18266		16.6	0.01434		16.6	0.43293
						16.61	0.15764		16.61	0.01356		16.61	0.43274
						16.62	0.12246		16.62	0.01288		16.62	0.31754
						16.63	0.10921		16.63	0.01228		16.63	0.1812
						16.64	0.10136		16.64	0.01176		16.64	0.09689
						16.65	0.08163		16.65	0.01125		16.65	0.05855
						16.66	0.06834		16.66	0.01083		16.66	0.04197
						16.67	0.06922		16.67	0.01041		16.67	0.03318
						16.68	0.0734		16.68	0.01008		16.68	0.02747
						16.69	0.0739		16.69	0.00977		16.69	0.02337
						16.7	0.09066		16.7	0.00949		16.7	0.0203
						16.71	0.155		16.71	0.00924		16.71	0.01793
						16.72	0.29094		16.72	0.00902		16.72	0.01605
						16.73	0.45458		16.73	0.00881		16.73	0.01454
						16.74	0.47812		16.74	0.00862		16.74	0.01329
						16.75	0.35549		16.75	0.00844		16.75	0.01225
						16.76	0.2766		16.76	0.00832		16.76	0.01138
						16.77	0.28093		16.77	0.00817		16.77	0.01063
						16.78	0.26492		16.78	0.00803		16.78	0.00999
						16.79	0.17897		16.79	0.00795		16.79	0.00944
						16.8	0.09882		16.8	0.00783		16.8	0.00896
						16.81	0.05419		16.81	0.00773		16.81	0.00853
						16.82	0.03489		16.82	0.00763		16.82	0.00815
						16.83	0.02636		16.83	0.00757		16.83	0.00782
						16.84	0.02162		16.84	0.00752		16.84	0.00752
						16.85	0.01845		16.85	0.00744		16.85	0.00726
						16.86	0.01618		16.86	0.0074		16.86	0.00702
						16.87	0.01447		16.87	0.00733		16.87	0.0068
						16.88	0.0132		16.88	0.00729		16.88	0.00661
						16.89	0.01216		16.89	0.00724		16.89	0.00643
						16.9	0.01136		16.9	0.0072		16.9	0.00627
						16.91	0.01068		16.91	0.00715		16.91	0.00612
						16.92	0.01012		16.92	0.00707		16.92	0.00599
						16.93	0.00964		16.93	0.00703		16.93	0.00587
						16.94	0.00924		16.94	0.007		16.94	0.00575
						16.95	0.0089		16.95	0.00697		16.95	0.00565
						16.96	0.0086		16.96	0.00692		16.96	0.00556
						16.97	0.00834		16.97	0.0069		16.97	0.00555
						16.98	0.00812		16.98	0.00688		16.98	0.00538
						16.99	0.00792		16.99	0.00686		16.99	0.00531
						17	0.00774		17	0.00685		17	0.00524
						17.01	0.00759		17.01	0.00684		17.01	0.00519
						17.02	0.00745		17.02	0.00683		17.02	0.00513
						17.03	0.00733		17.03	0.00682		17.03	0.0051
						17.04	0.00722		17.04	0.00681		17.04	0.00505
						17.05	0.00712		17.05	0.00681		17.05	0.00501
						17.06	0.00703		17.06	0.00681		17.06	0.005
						17.07	0.00695		17.07	0.00681		17.07	0.005
						17.08	0.00688		17.08	0.00681		17.08	0.00493
						17.09	0.00681		17.09	0.00682		17.09	0.00493
						17.1	0.00675		17.1	0.00682		17.1	0.00492
						17.11	0.0067		17.11	0.00683		17.11	0.0049
						17.12	0.00665		17.12	0.00684		17.12	0.00485
						17.13	0.00661		17.13	0.00686		17.13	0.00483
						17.14	0.00657		17.14	0.00687		17.14	0.00482
						17.15	0.00653		17.15	0.00689		17.15	0.0048
						17.16	0.0065		17.16	0.00691		17.16	0.00479
						17.17	0.00647		17.17	0.00693		17.17	0.00478
						17.18	0.00648		17.18	0.00695		17.18	0.00477
						17.19	0.00646		17.19	0.00697		17.19	0.00476
						17.2	0.00644		17.2	0.00703		17.2	0.00476
						17.21	0.00648		17.21	0.00706		17.21	0.00475
						17.22	0.00646		17.22	0.00705		17.22	0.00475
						17.23	0.00645		17.23	0.00704		17.23	0.00471
						17.24	0.00645		17.24	0.00707		17.24	0.00467
						17.25	0.00643		17.25	0.00711		17.25	0.00467
						17.26	0.00643		17.26	0.00718		17.26	0.00467
						17.27	0.00646		17.27	0.00715		17.27	0.00468
						17.28	0.00646		17.28	0.0072		17.28	0.00472
						17.29	0.00645		17.29	0.00724		17.29	0.00473
						17.3	0.00649		17.3	0.00729		17.3	0.00477
						17.31	0.00649		17.31	0.00734		17.31	0.00478
						17.32	0.00649		17.32	0.00739		17.32	0.0048
						17.33	0.00649		17.33	0.00745		17.33	0.00481
						17.34	0.0065		17.34	0.0075		17.34	0.00482
						17.35	0.0065		17.35	0.00756		17.35	0.00484
						17.36	0.00651		17.36	0.00763		17.36	0.00485
						17.37	0.00648		17.37	0.0077		17.37	0.00487
						17.38	0.00644		17.38	0.00776		17.38	0.00489
						17.39	0.00646		17.39	0.00781		17.39	0.00489
						17.4	0.00647		17.4	0.00788		17.4	0.00491
						17.41	0.00648		17.41	0.00797		17.41	0.00493
						17.42	0.00649		17.42	0.00805		17.42	0.00495
						17.43	0.0065		17.43	0.0081		17.43	0.00497
						17.44	0.00648		17.44	0.0082		17.44	0.00499
						17.45	0.00645		17.45	0.0083		17.45	0.00502
						17.46	0.00647		17.46	0.00837		17.46	0.00504
						17.47	0.00649		17.47	0.00848		17.47	0.00507
						17.48	0.00651		17.48	0.0086		17.48	0.0051
						17.49	0.00653		17.49	0.00873		17.49	0.00514
						17.5	0.00655		17.5	0.00886		17.5	0.00517
						17.51	0.00657		17.51	0.00892		17.51	0.00519
						17.52	0.00659		17.52	0.00907		17.52	0.00522
						17.53	0.00661		17.53	0.0092		17.53	0.0053
						17.54	0.00663		17.54	0.00938		17.54	0.00534
						17.55	0.00666		17.55	0.00957		17.55	0.00544
						17.56	0.00666		17.56	0.0097		17.56	0.0055
						17.57	0.00668		17.57	0.00992		17.57	0.00555
						17.58	0.00671		17.58	0.01016		17.58	0.0056
						17.59	0.00674		17.59	0.01043		17.59	0.00565
						17.6	0.00675		17.6	0.01071		17.6	0.00569
						17.61	0.00678		17.61	0.01095		17.61	0.00574
						17.62	0.00681		17.62	0.01126		17.62	0.0058
						17.63	0.00684		17.63	0.01165		17.63	0.00579
						17.64	0.00687		17.64	0.01208		17.64	0.00585
						17.65	0.00691		17.65	0.01257		17.65	0.00592
						17.66	0.00694		17.66	0.01312		17.66	0.00599
						17.67	0.00697		17.67	0.01375		17.67	0.00606
						17.68	0.00699		17.68	0.01448		17.68	0.00611
						17.69	0.00702		17.69	0.01533		17.69	0.00619
						17.7	0.00706		17.7	0.01633		17.7	0.00628
						17.71	0.0071		17.71	0.01758		17.71	0.00637
						17.72	0.00713		17.72	0.01903		17.72	0.00647
						17.73	0.00714		17.73	0.02083		17.73	0.0065
						17.74	0.00718		17.74	0.02309		17.74	0.00661
						17.75	0.00723		17.75	0.02604		17.75	0.00673
						17.76	0.00727		17.76	0.02989		17.76	0.00686
						17.77	0.0073		17.77	0.03526		17.77	0.00701
						17.78	0.00735		17.78	0.04347		17.78	0.00712
						17.79	0.0074		17.79	0.0583		17.79	0.00729
						17.8	0.00748		17.8	0.08966		17.8	0.00747
						17.81	0.00753		17.81	0.15357		17.81	0.00768
						17.82	0.00761		17.82	0.26		17.82	0.00786
						17.83	0.00767		17.83	0.38738		17.83	0.00807
						17.84	0.00772		17.84	0.52215		17.84	0.00835
						17.85	0.00778		17.85	0.68919		17.85	0.00868
						17.86	0.00784		17.86	0.72632		17.86	0.00905
						17.87	0.0079		17.87	0.57675		17.87	0.00948
						17.88	0.00796		17.88	0.43792		17.88	0.00998
						17.89	0.00803		17.89	0.39968		17.89	0.01058
						17.9	0.0081		17.9	0.39072		17.9	0.01131
						17.91	0.00812		17.91	0.29289		17.91	0.0122
						17.92	0.0082		17.92	0.17402		17.92	0.01332
						17.93	0.00828		17.93	0.09806		17.93	0.01477
						17.94	0.00836		17.94	0.06227		17.94	0.01676
						17.95	0.00843		17.95	0.04678		17.95	0.01945
						17.96	0.00852		17.96	0.03891		17.96	0.02356
						17.97	0.00862		17.97	0.03407		17.97	0.03104
						17.98	0.00873		17.98	0.03081		17.98	0.04658
						17.99	0.00884		17.99	0.02859		17.99	0.07707
						18	0.00897		18	0.02709		18	0.12655
						18.01	0.0091		18.01	0.02611		18.01	0.1877
						18.02	0.00925		18.02	0.02554		18.02	0.26476
						18.03	0.00942		18.03	0.02531		18.03	0.35195
						18.04	0.0096		18.04	0.02541		18.04	0.35022
						18.05	0.00981		18.05	0.02579		18.05	0.26727
						18.06	0.01006		18.06	0.02647		18.06	0.20643
						18.07	0.01035		18.07	0.02748		18.07	0.19875
						18.08	0.0107		18.08	0.02886		18.08	0.1938
						18.09	0.01105		18.09	0.03074		18.09	0.14104
						18.1	0.01159		18.1	0.03325		18.1	0.08323
						18.11	0.01229		18.11	0.03646		18.11	0.04801
						18.12	0.01326		18.12	0.04081		18.12	0.03178
						18.13	0.01465		18.13	0.04667		18.13	0.0247
						18.14	0.01697		18.14	0.05496		18.14	0.021
						18.15	0.02188		18.15	0.06758		18.15	0.01859
						18.16	0.03367		18.16	0.09005		18.16	0.01702
						18.17	0.05806		18.17	0.14081		18.17	0.0159
						18.18	0.093		18.18	0.26121		18.18	0.01511
						18.19	0.11293		18.19	0.49064		18.19	0.01456
						18.2	0.09917		18.2	0.76654		18.2	0.01418
						18.21	0.08456		18.21	0.8238		18.21	0.01394
						18.22	0.08201		18.22	0.63645		18.22	0.01382
						18.23	0.08132		18.23	0.52978		18.23	0.0138
						18.24	0.06901		18.24	0.62525		18.24	0.01386
						18.25	0.05117		18.25	0.79913		18.25	0.01401
						18.26	0.03874		18.26	0.80841		18.26	0.01425
						18.27	0.0291		18.27	0.67932		18.27	0.01458
						18.28	0.02186		18.28	0.53744		18.28	0.01501
						18.29	0.01759		18.29	0.42187		18.29	0.01559
						18.3	0.01547		18.3	0.36961		18.3	0.01634
						18.31	0.01445		18.31	0.32662		18.31	0.01723
						18.32	0.0139		18.32	0.27298		18.32	0.01838
						18.33	0.01355		18.33	0.19758		18.33	0.01993
						18.34	0.01336		18.34	0.12836		18.34	0.02221
						18.35	0.01324		18.35	0.08525		18.35	0.02624
						18.36	0.01318		18.36	0.062		18.36	0.03444
						18.37	0.01316		18.37	0.04984		18.37	0.04978
						18.38	0.01321		18.38	0.04294		18.38	0.07042
						18.39	0.01327		18.39	0.03857		18.39	0.08181
						18.4	0.01337		18.4	0.03555		18.4	0.0776
						18.41	0.01349		18.41	0.03335		18.41	0.0809
						18.42	0.01365		18.42	0.03171		18.42	0.10934
						18.43	0.01382		18.43	0.03047		18.43	0.16734
						18.44	0.01403		18.44	0.02958		18.44	0.24125
						18.45	0.01427		18.45	0.02888		18.45	0.31844
						18.46	0.01454		18.46	0.02837		18.46	0.38557
						18.47	0.01485		18.47	0.02801		18.47	0.42473
						18.48	0.0152		18.48	0.02773		18.48	0.46803
						18.49	0.01562		18.49	0.02757		18.49	0.44123
						18.5	0.01617		18.5	0.02755		18.5	0.35776
						18.51	0.01678		18.51	0.02761		18.51	0.28638
						18.52	0.01755		18.52	0.02773		18.52	0.24884
						18.53	0.01864		18.53	0.02793		18.53	0.22136
						18.54	0.02049		18.54	0.02821		18.54	0.15945
						18.55	0.02387		18.55	0.02853		18.55	0.09824
						18.56	0.02924		18.56	0.0289		18.56	0.06105
						18.57	0.03492		18.57	0.02933		18.57	0.04335
						18.58	0.03683		18.58	0.02981		18.58	0.03521
						18.59	0.03773		18.59	0.03035		18.59	0.03077
						18.6	0.04465		18.6	0.03094		18.6	0.02792
						18.61	0.06339		18.61	0.03158		18.61	0.02594
						18.62	0.0982		18.62	0.03227		18.62	0.02452
						18.63	0.14681		18.63	0.03303		18.63	0.02351
						18.64	0.19736		18.64	0.03384		18.64	0.02278
						18.65	0.21029		18.65	0.03475		18.65	0.02226
						18.66	0.19148		18.66	0.03569		18.66	0.02191
						18.67	0.18004		18.67	0.0367		18.67	0.02169
						18.68	0.16694		18.68	0.03779		18.68	0.02157
						18.69	0.15133		18.69	0.03896		18.69	0.02156
						18.7	0.12365		18.7	0.04021		18.7	0.02161
						18.71	0.09821		18.71	0.04156		18.71	0.02172
						18.72	0.07691		18.72	0.04301		18.72	0.0219
						18.73	0.05528		18.73	0.04457		18.73	0.02213
						18.74	0.04002		18.74	0.04624		18.74	0.02242
						18.75	0.0318		18.75	0.04805		18.75	0.02274
						18.76	0.02794		18.76	0.05001		18.76	0.02311
						18.77	0.02601		18.77	0.05212		18.77	0.02355
						18.78	0.0249		18.78	0.05441		18.78	0.024
						18.79	0.02426		18.79	0.05689		18.79	0.0245
						18.8	0.02387		18.8	0.05959		18.8	0.02503
						18.81	0.02367		18.81	0.06253		18.81	0.02562
						18.82	0.0236		18.82	0.06575		18.82	0.02624
						18.83	0.02364		18.83	0.06933		18.83	0.02692
						18.84	0.02376		18.84	0.07324		18.84	0.02764
						18.85	0.02394		18.85	0.0775		18.85	0.02842
						18.86	0.02418		18.86	0.08222		18.86	0.02925
						18.87	0.02447		18.87	0.08746		18.87	0.03017
						18.88	0.02481		18.88	0.09332		18.88	0.03113
						18.89	0.02519		18.89	0.09985		18.89	0.03215
						18.9	0.0256		18.9	0.10718		18.9	0.03324
						18.91	0.02605		18.91	0.11547		18.91	0.03442
						18.92	0.02654		18.92	0.12491		18.92	0.03568
						18.93	0.02707		18.93	0.13565		18.93	0.03704
						18.94	0.02766		18.94	0.14801		18.94	0.03849
						18.95	0.02826		18.95	0.16231		18.95	0.04007
						18.96	0.02889		18.96	0.17904		18.96	0.04177
						18.97	0.02957		18.97	0.19871		18.97	0.0436
						18.98	0.0303		18.98	0.22208		18.98	0.04559
						18.99	0.03106		18.99	0.25019		18.99	0.04775
						19	0.03186		19	0.28441		19	0.05011
						19.01	0.03271		19.01	0.32667		19.01	0.05268
						19.02	0.03361		19.02	0.37974		19.02	0.05549
						19.03	0.03457		19.03	0.44767		19.03	0.05857
						19.04	0.03559		19.04	0.53663		19.04	0.06197
						19.05	0.03666		19.05	0.65638		19.05	0.06571
						19.06	0.03781		19.06	0.82318		19.06	0.06986
						19.07	0.03903		19.07	1.06754		19.07	0.07448
						19.08	0.04033		19.08	1.46819		19.08	0.07964
						19.09	0.04171		19.09	2.28411		19.09	0.08543
						19.1	0.04318		19.1	4.24748		19.1	0.09196
						19.11	0.04476		19.11	8.57054		19.11	0.09935
						19.12	0.04645		19.12	15.5394		19.12	0.10779
						19.13	0.04826		19.13	21.1788		19.13	0.11747
						19.14	0.05021		19.14	18.7801		19.14	0.12866
						19.15	0.0523		19.15	13.1021		19.15	0.1417
						19.16	0.05456		19.16	10.5562		19.16	0.157
						19.17	0.057		19.17	11.4323		19.17	0.17516
						19.18	0.05964		19.18	11.8116		19.18	0.19694
						19.19	0.06251		19.19	8.69308		19.19	0.22339
						19.2	0.06564		19.2	5.08842		19.2	0.25597
						19.21	0.06905		19.21	2.78883		19.21	0.29669
						19.22	0.07282		19.22	1.63311		19.22	0.34859
						19.23	0.07691		19.23	1.08948		19.23	0.41625
						19.24	0.08143		19.24	0.80463		19.24	0.50682
						19.25	0.08642		19.25	0.63159		19.25	0.63206
						19.26	0.09196		19.26	0.51457		19.26	0.81378
						19.27	0.09814		19.27	0.43006		19.27	1.10499
						19.28	0.10505		19.28	0.36665		19.28	1.67747
						19.29	0.11281		19.29	0.31786		19.29	3.03175
						19.3	0.12158		19.3	0.27966		19.3	6.06535
						19.31	0.13155		19.31	0.24941		19.31	11.1904
						19.32	0.14294		19.32	0.2254		19.32	15.983
						19.33	0.15606		19.33	0.20668		19.33	15.1436
						19.34	0.17128		19.34	0.19347		19.34	11.1364
						19.35	0.18906		19.35	0.18838		19.35	8.97672
						19.36	0.21005		19.36	0.19647		19.36	9.18648
						19.37	0.23507		19.37	0.21904		19.37	9.58493
						19.38	0.26523		19.38	0.23842		19.38	7.5253
						19.39	0.30208		19.39	0.22282		19.39	4.79148
						19.4	0.34783		19.4	0.19265		19.4	2.86865
						19.41	0.40548		19.41	0.18055		19.41	1.70753
						19.42	0.47973		19.42	0.19439		19.42	1.07999
						19.43	0.57768		19.43	0.22846		19.43	0.74929
						19.44	0.71068		19.44	0.28032		19.44	0.56641
						19.45	0.89828		19.45	0.35241		19.45	0.45386
						19.46	1.18088		19.46	0.37856		19.46	0.37673
						19.47	1.67478		19.47	0.3121		19.47	0.32049
						19.48	2.75504		19.48	0.24562		19.48	0.27827
						19.49	5.3159		19.49	0.23189		19.49	0.24619
						19.5	10.4126		19.5	0.25514		19.5	0.22191
						19.51	17.312		19.51	0.25673		19.51	0.20414
						19.52	20.4234		19.52	0.22568		19.52	0.19267
						19.53	16.5073		19.53	0.21578		19.53	0.18979
						19.54	12.3668		19.54	0.26737		19.54	0.20471
						19.55	11.2093		19.55	0.40788		19.55	0.25793
						19.56	12.0488		19.56	0.61766		19.56	0.36762
						19.57	11.254		19.57	0.74785		19.57	0.49939
						19.58	7.93276		19.58	0.69324		19.58	0.51573
						19.59	4.97374		19.59	0.56677		19.59	0.40083
						19.6	3.00979		19.6	0.48717		19.6	0.31167
						19.61	1.83		19.61	0.49644		19.61	0.30692
						19.62	1.189		19.62	0.50506		19.62	0.3498
						19.63	0.84653		19.63	0.46796		19.63	0.35538
						19.64	0.65217		19.64	0.42792		19.64	0.33318
						19.65	0.52775		19.65	0.40526		19.65	0.32016
						19.66	0.43972		19.66	0.38027		19.66	0.27413
						19.67	0.37404		19.67	0.40006		19.67	0.2132
						19.68	0.32343		19.68	0.54372		19.68	0.18333
						19.69	0.28362		19.69	0.80915		19.69	0.1888
						19.7	0.25177		19.7	1.0011		19.7	0.20226
						19.71	0.22595		19.71	0.88049		19.71	0.19207
						19.72	0.20483		19.72	0.68503		19.72	0.1801
						19.73	0.18754		19.73	0.66696		19.73	0.20064
						19.74	0.17373		19.74	0.89793		19.74	0.28537
						19.75	0.16351		19.75	1.3394		19.75	0.46514
						19.76	0.15684		19.76	1.88982		19.76	0.71399
						19.77	0.15182		19.77	2.25494		19.77	0.88124
						19.78	0.14426		19.78	1.89954		19.78	0.83365
						19.79	0.13541		19.79	1.30888		19.79	0.63982
						19.8	0.12973		19.8	1.05199		19.8	0.52215
						19.81	0.1294		19.81	1.15291		19.81	0.52598
						19.82	0.1365		19.82	1.25642		19.82	0.54249
						19.83	0.15432		19.83	1.03748		19.83	0.47664
						19.84	0.18427		19.84	0.78725		19.84	0.35588
						19.85	0.20661		19.85	0.77342		19.85	0.26072
						19.86	0.18968		19.86	1.00099		19.86	0.20315
						19.87	0.15907		19.87	1.20634		19.87	0.18166
						19.88	0.1457		19.88	1.03948		19.88	0.19144
						19.89	0.15163		19.89	0.73745		19.89	0.22071
						19.9	0.15864		19.9	0.59929		19.9	0.24127
						19.91	0.149		19.91	0.64367		19.91	0.24245
						19.92	0.13697		19.92	0.69115		19.92	0.26248
						19.93	0.13705		19.93	0.56333		19.93	0.34707
						19.94	0.15892		19.94	0.38894		19.94	0.56836
						19.95	0.22055		19.95	0.28572		19.95	1.00838
						19.96	0.34172		19.96	0.2632		19.96	1.61728
						19.97	0.49776		19.97	0.29178		19.97	1.92818
						19.98	0.56078		19.98	0.3197		19.98	1.55177
						19.99	0.46522		19.99	0.30784		19.99	1.08869
						20	0.35307		20	0.31086		20	0.95515
						20.01	0.32322		20.01	0.37525		20.01	1.10499
						20.02	0.35755		20.02	0.4689		20.02	1.18197
						20.03	0.36369		20.03	0.47326		20.03	0.99988
						20.04	0.30323		20.04	0.38138		20.04	0.91137
						20.05	0.23973		20.05	0.31012		20.05	1.17114
						20.06	0.21375		20.06	0.30033		20.06	1.74103
						20.07	0.23547		20.07	0.32128		20.07	2.10963
						20.08	0.30922		20.08	0.30993		20.08	1.73751
						20.09	0.41923		20.09	0.2713		20.09	1.19461
						20.1	0.48456		20.1	0.24494		20.1	0.98392
						20.11	0.45157		20.11	0.23898		20.11	1.09671
						20.12	0.43041		20.12	0.24732		20.12	1.17121
						20.13	0.51943		20.13	0.2641		20.13	0.90759
						20.14	0.802		20.14	0.28722		20.14	0.57425
						20.15	1.35644		20.15	0.31694		20.15	0.36813
						20.16	2.14786		20.16	0.35473		20.16	0.28926
						20.17	2.68599		20.17	0.40301		20.17	0.28177
						20.18	2.2775		20.18	0.46562		20.18	0.28434
						20.19	1.58198		20.19	0.54857		20.19	0.25666
						20.2	1.29376		20.2	0.66184		20.2	0.23061
						20.21	1.44739		20.21	0.82398		20.21	0.23527
						20.22	1.62618		20.22	1.08119		20.22	0.26199
						20.23	1.41791		20.23	1.57951		20.23	0.26699
						20.24	1.19717		20.24	2.71859		20.24	0.23498
						20.25	1.37964		20.25	5.15395		20.25	0.20553
						20.26	2.02543		20.26	9.07214		20.26	0.19737
						20.27	2.67069		20.27	12.4116		20.27	0.20342
						20.28	2.43782		20.28	11.3651		20.28	0.2054
						20.29	1.70105		20.29	8.33234		20.29	0.20153
						20.3	1.2815		20.3	7.38142		20.3	0.20207
						20.31	1.33079		20.31	9.54987		20.31	0.20976
						20.32	1.51623		20.32	13.323		20.32	0.22343
						20.33	1.31042		20.33	15.2		20.33	0.24192
						20.34	0.86446		20.34	13.0996		20.34	0.26518
						20.35	0.52936		20.35	8.80317		20.35	0.29408
						20.36	0.35818		20.36	6.02765		20.36	0.33012
						20.37	0.28805		20.37	5.51948		20.37	0.37562
						20.38	0.26242		20.38	6.07711		20.38	0.43402
						20.39	0.25874		20.39	5.55628		20.39	0.51066
						20.4	0.28298		20.4	3.75656		20.4	0.61416
						20.41	0.35217		20.41	2.2068		20.41	0.75982
						20.42	0.45813		20.42	1.33565		20.42	0.98219
						20.43	0.5158		20.43	0.93712		20.43	1.3863
						20.44	0.45038		20.44	0.76198		20.44	2.28229
						20.45	0.36603		20.45	0.69214		20.45	4.27886
						20.46	0.33974		20.46	0.68802		20.46	7.82569
						20.47	0.36744		20.47	0.70895		20.47	11.7367
						20.48	0.38973		20.48	0.7111		20.48	12.058
						20.49	0.35746		20.49	0.70298		20.49	8.99983
						20.5	0.31475		20.5	0.67037		20.5	7.08044
						20.51	0.29408		20.51	0.6269		20.51	8.17234
						20.52	0.29517		20.52	0.62393		20.52	11.7665
						20.53	0.30972		20.53	0.67922		20.53	14.9347
						20.54	0.33256		20.54	0.81346		20.54	14.5728
						20.55	0.36251		20.55	0.99043		20.55	10.5018
						20.56	0.40041		20.56	1.08948		20.56	6.75111
						20.57	0.44814		20.57	1.12443		20.57	5.38092
						20.58	0.50878		20.58	1.29164		20.58	5.86984
						20.59	0.58699		20.59	1.5201		20.59	6.1568
						20.6	0.69014		20.6	1.50957		20.6	4.67619
						20.61	0.83031		20.61	1.3498		20.61	2.83956
						20.62	1.03011		20.62	1.27491		20.62	1.64617
						20.63	1.34574		20.63	1.37729		20.63	1.06116
						20.64	1.95288		20.64	1.51949		20.64	0.79788
						20.65	3.32259		20.65	1.56544		20.65	0.67013
						20.66	6.20985		20.66	1.69482		20.66	0.61623
						20.67	10.8045		20.67	2.13818		20.67	0.63564
						20.68	14.6712		20.68	3.1167		20.68	0.73831
						20.69	13.4243		20.69	5.11958		20.69	0.88338
						20.7	9.90453		20.7	8.22267		20.7	0.94358
						20.71	8.83383		20.71	10.3798		20.71	0.83091
						20.72	11.6438		20.72	8.84739		20.72	0.69242
						20.73	17.1045		20.73	6.12455		20.73	0.6759
						20.74	21.099		20.74	4.86641		20.74	0.79903
						20.75	19.5944		20.75	5.32729		20.75	0.98486
						20.76	13.583		20.76	6.06088		20.76	1.0859
						20.77	9.0061		20.77	5.20482		20.77	0.98915
						20.78	7.86248		20.78	3.66027		20.78	0.84353
						20.79	8.90186		20.79	2.70391		20.79	0.8207
						20.8	8.88566		20.8	2.60665		20.8	0.8826
						20.81	6.37426		20.81	3.54704		20.81	0.93476
						20.82	3.76989		20.82	6.09902		20.82	0.97467
						20.83	2.1848		20.83	10.6011		20.83	1.08493
						20.84	1.42941		20.84	15.1011		20.84	1.29274
						20.85	1.08416		20.85	14.5581		20.85	1.41588
						20.86	0.9064		20.86	10.2518		20.86	1.45708
						20.87	0.81394		20.87	7.38407		20.87	1.67163
						20.88	0.79139		20.88	7.35711		20.88	2.14276
						20.89	0.84071		20.89	8.76391		20.89	3.0559
						20.9	0.9518		20.9	8.38595		20.9	4.83273
						20.91	1.02344		20.91	5.93988		20.91	7.22938
						20.92	0.9248		20.92	3.81864		20.92	8.18217
						20.93	0.78653		20.93	2.74629		20.93	6.4016
						20.94	0.74877		20.94	2.48692		20.94	4.39313
						20.95	0.84136		20.95	2.78942		20.95	3.71714
						20.96	1.00649		20.96	3.79401		20.96	4.23608
[truncated: 9,903 more rows]

## Sheet: Fig. 6a-c
Fig. 6a CO2 uptake (mmol/g)				Fig. 6b CH4 uptake (mmol/g)			Fig. 6c
ZSM-25-Na				ZSM-25-Na			Normal			E-field pre-activated
Normal	E-field pre-activated			Normal	E-field pre-activated		P (kPa)	Uptake (mmol/g)		P (kPa)	Uptake (mmol/g)
2.37042	2.44943			0.05066	0.04429		0.05501	-0.000203571		0.05501	-0.000144643
							4.71212	0.00157		4.6498	0.00345
							8.4403	0.0034		8.31803	0.00658
ZSM-25-K				ZSM-25-K			12.204	0.00471		12.406	0.00951
Normal	E-field pre-activated			Normal	E-field pre-activated		16.2063	0.00693		16.2862	0.01268
2.35177	3.77552			0.03178	0.02724		20.249	0.00821		20.3771	0.01496
							30.5296	0.00981		30.4982	0.01813
							42.5562	0.01096		40.753	0.02098
TMA-Y				TMA-Y			50.6261	0.01241		50.6681	0.02381
Normal	E-field pre-activated			Normal	E-field pre-activated		60.821	0.01346		60.8165	0.02653
4.10961	2.28813			0.5402	0.51297		71.0919	0.01448		70.9545	0.02906
							81.0502	0.01532		81.0975	0.03163
							91.1539	0.01632		91.1998	0.03445
							100.849	0.01937		100.851	0.03832

## Sheet: Fig. 6d
Normal			E-field pre-activated			Normal			E-field pre-activated
Cycle	CO2 Uptake (mmol/g)		Cycle	CO2 Uptake (mmol/g)		Cycle	CH4 Uptake (mmol/g)		Cycle	CH4 Uptake (mmol/g)
1	3.77611		1	3.7742		1	0.55115		1	0.5402
2	3.77247		2	4.12813		2	0.5705		2	0.51297
3	3.62785		3	3.91286		3	0.55849		3	0.51585
4	3.64085		4	3.89231		4	0.5646		4	0.52479
5	3.60416		5	3.86176		5	0.55172		5	0.52144
6	3.60134		6	3.88746		6	0.55963		6	0.53169
Normal			E-field pre-activated
Cycle	CO2/CH4 Selectivity		Cycle	CO2/CH4 Selectivity
1	6.85133		1	6.98667
2	6.61257		2	8.04751
3	6.49582		3	7.58527
4	6.44855		4	7.41689
5	6.53259		5	7.40595
6	6.43522		6	7.31152

[truncated: 21 more sheets: Fig. 7, Fig. S1, Fig. S2, Fig. S3, Fig. S4, Fig. S8, Fig. S9, Fig. S10, Fig. S11, Fig. S12, Fig. S13, Fig. S14, Fig. S15a, Fig. S15b, Fig. S15c, Fig. S16, Fig. S17, Fig. S18, Fig. S19, Fig. S20 …]
